# Supplementary material for: Infant feeding practices and risk of preschool obesity in AlAin, UAE: A cross-sectional study
Source: PLOS Glob Public Health. 2024 Feb 8;4(2):e0002803. doi: 10.1371/journal.pgph.0002803 (PMC10852324; doi:10.1371/journal.pgph.0002803)
Supplement: S1 Data — (XLSX) [file pgph.0002803.s005.xlsx]

## Sheet: anthro
ID	Randomisation	Date	DOB	Age calc	AgeSBsl	Sex	HtSBsl	WtSBsl	MuacSBSL	WcircSBsl	HipSBsl	BMISBsl	BicSBsl1	BicSBsl2	BicSBsl3	BicMeanSBsl	triSBsl1	triSbsl2	triSBsl3	TriSMeanBsl	SbscSBsl1	SbscSBsl2	SbscSBsl3	SbscSBslMean	SilBSsl1	silBSsl2	silBSsl3	SilBSslMean
ERE001	A	2014-10-20	2011-01-09	3.77823	3	1	102.1	16.5	15.9	49.2	60.4	15.8282	6.8	6.8	6.6	6.73333	8.8	8.6	8.6	8.66667	6.4	6.2	6.4	6.33333	5.6	5.6	5.4	5.53333
ERE002	B	2014-10-20	2010-05-06	4.45722	4	1	106.3	17.8	17.4	52.7	57.5	15.7526	6	5.8	5.8	5.86667	8.8	8.6	8.8	8.73333	5.4	5.6	5.4	5.46667	6.4	6.2	6.4	6.33333
ERE003	A	2014-10-20	2010-07-20	4.25188	4	2	109.3	19	15.4	55.6	62	15.9043	5.8	5.6	5.8	5.73333	9.8	9.8	9.6	9.73333	6.8	6.8	6.8	6.8	7.8	7.6	7.8	7.73333
ERE004	B	2014-10-20	2010-10-09	4.03012	4	2	109.5	27.9	20.1	77.1	79.2	23.2689	18.4	18.6	18.4	18.4667	22.2	22.4	22.2	22.2667	10.8	10.6	10.6	10.6667	12.2	12.4	12.4	12.3333
ERE005	A	2014-10-20	2010-11-25	3.90144	3	1	103.5	14.8	15.8	51	57.8	13.816	5.8	5.8	5.6	5.73333	6.2	6.2	6.4	6.26667	5.2	5.2	5	5.13333	6.4	6.4	6.4	6.4
ERE006	B	2014-10-20	2011-03-30	3.55921	3	2	98.8	14.2	15.8	49.5	56.5	14.547	9.2	9.2	9.2	9.2	11.2	11.4	11.2	11.2667	7.2	7.4	7.4	7.33333	6.4	6.4	6.2	6.33333
ERE007	A	2014-10-20	2011-04-06	3.54004	3	2	96.9	15.4	16.2	50.9	56.5	16.4011	11.4	11.4	11.6	11.4667	11.8	11.6	11.4	11.6	9.8	9.8	9.8	9.8	8.8	8.8	8.8	8.8
ERE008	B	2014-10-20	2011-12-26	2.81725	2	1	99.1	16	15	55	60	16.2919	6.2	6	6.2	6.13333	7.2	7.2	7.2	7.2	5.2	5.4	5.8	5.46667	7.8	7.6	7.8	7.73333
ERE009	B	2014-10-20	2010-09-01	4.13415	4	1	100.5	14.3	16	51	56.5	14.1581	6.2	6.2	6.6	6.33333	6.6	6.4	6.4	6.46667	5.8	5.8	5.6	5.73333	4.8	5	5	4.93333
ERE010	B	2014-10-20	2010-05-24	4.40794	4	1	108.2	17.7	15.4	55	60	15.1188	5	4.8	4.8	4.86667	7.2	7.2	7	7.13333	4.8	4.8	5	4.86667	4.6	4.6	4.4	4.53333
ERE011	A	2014-10-21	2009-04-26	5.48665	5	2	105.3	14.2	15	45	51	12.8065	6.8	6.8	6.6	6.73333	7.8	7.8	7.6	7.73333	4.8	4.8	4.6	4.73333	4.8	4.6	4.8	4.73333
ERE012	A	2014-10-21	2010-07-30	4.22724	4	2	100.2	14.2	16.3	52	60	14.1434	7.8	7.6	7.4	7.6	8.2	8	8.2	8.13333	6.8	6.4	6.8	6.66667	4.8	4.8	4.8	4.8
ERE013	B	2014-10-21	2010-04-03	4.55031	4	1	105.3	15.3	14.5	49.4	52.4	13.7986	6.2	6.2	6.4	6.26667	7.4	7.2	7.4	7.33333	3.8	3.8	3.8	3.8	4.4	4	4.2	4.2
ERE014	B	2014-10-22	2011-01-17	3.76181	3	2	101.1	18.3	19	57	64.3	17.9039	9.8	9.8	9.6	9.73333	13.2	13.4	13.2	13.2667	6.8	7	7	6.93333	7	7.4	7.2	7.2
ERE015	A	2014-10-22	2009-08-11	5.19644	5	1	105.8	17	16.8	52.3	62.6	15.1872	8.2	8.4	8.4	8.33333	11.2	11.2	11.2	11.2	6.2	6.2	6.4	6.26667	6.8	6.8	6.4	6.66667
ERE016	A	2014-10-22	2009-06-18	5.34428	5	1	117.5	20.5	17	58.1	64.4	14.8483	8.2	8.2	8.2	8.2	9.8	9.6	9.8	9.73333	5.2	5.4	5.4	5.33333	6.8	7	7	6.93333
ERE017	B	2014-10-23	2011-02-06	3.70979	3	1	105.7	16.2	16.9	54.5	58	14.4999	7.8	7.9	8	7.9	8.4	8.4	7.8	8.2	5	4.8	4.8	4.86667	4.8	4.4	4.6	4.6
ERE018	A	2014-10-23	2010-09-02	4.13963	4	1	97.9	13.2	16.7	52.8	57.9	13.7724	8	7.8	7.6	7.8	7.2	7.2	7.4	7.26667	5.4	5.4	5.2	5.33333	4.2	4.2	4.4	4.26667
ERE019	B	2014-10-23	2011-09-12	3.11294	3	2	96.4	14.8	15.6	51.7	54.1	15.926	4.8	4.8	4.6	4.73333	8	7.8	7.8	7.86667	6.2	6	6.2	6.13333	4	4.2	4.2	4.13333
ERE020	A	2014-10-23	2010-08-24	4.16427	4	1	104.8	17.7	16.8	52.7	63.4	16.1158	6.4	6.4	6.4	6.4	8.2	8.4	8.4	8.33333	6.2	6	6.4	6.2	5.2	5.4	5.2	5.26667
ERE021	B	2014-10-23	2011-05-22	3.42231	3	2	97.8	12.9	15.7	51.5	55.6	13.4869	6.2	6.2	6.4	6.3	6.2	6.2	6.2	6.2	4.8	4.8	4.8	4.8	3.6	3.6	3.8	3.66667
ERE022	B	2014-10-26	2010-04-02	4.56674	4	2	102.3	16.3	16.5	48	55.2	15.5753	10.8	10.6	10.8	10.7333	12.2	12.4	12.2	12.2667	12.8	12.8	12.8	12.8	11.8	11.8	11.6	11.7333
ERE023	A	2014-10-26	2011-02-03	3.72621	3	1	98.6	15.8	16.9	52.5	56.5	16.2519	7.6	7.4	7.4	7.46667	8.8	8.8	8.6	8.73333	6.8	7	6.6	6.8	5.8	6	6.2	6
ERE024	A	2014-10-26	2011-04-24	3.50719	3	2	97.1	18	19.2	60	60.4	19.0912	12	11.8	11.6	11.8	12.8	12.8	12.8	12.8	11.8	11.8	11.8	11.8	14.6	14.6	14.2	14.4667
ERE025	A	2014-10-27	2011-09-12	3.12389	3	2	92.1	12.4	14.7	49.2	51.9	14.6185	6.2	6.4	6.4	6.33333	9.2	9.4	9.2	9.26667	6.4	6.4	6.4	6.4	5.2	5.2	5.2	5.2
ERE026	B	2014-10-27	2011-11-27	2.91581	2	1	104.5	18.5	16.5	55.5	65	16.941	12.4	12.2	12.2	12.2667	8.8	8.6	8.8	8.73333	7.8	7.8	7.8	7.8	8.4	8.6	8.6	8.53333
ERE027	B	2014-10-27	2010-08-16	4.19713	4	2	100.6	13.1	14.4	47.6	53.4	12.9442	5.6	5.4	5.6	5.53333	8.6	8.6	8.4	8.53333	4.8	4.8	4.8	4.8	5.2	5.2	5	5.13333
ERE028	A	2014-10-27	2009-09-16	5.11157	5	2	106.2	15.2	16	48.5	59.5	13.477	7.8	7.8	7.8	7.8	11.8	11.8	11.8	11.8	5.8	5.8	5.6	5.73333	6.4	6.4	6.6	6.46667
ERE029	B	2014-10-28	2012-03-12	2.62834	2	1	87.4	11.7	14.7	47.6	50.1	15.3166	5.2	5.4	5.4	5.33333	6.4	6.4	6.4	6.4	5.8	5.8	5.8	5.8	5.2	5	5	5.06667
ERE030	A	2014-10-28	2010-07-14	4.29021	4	1	106.7	16.4	16.5	53.4	61.7	14.4051	9.4	9.6	9.6	9.53333	11.8	11.8	11.8	11.8	5.8	5.8	6	5.86667	6.6	6.8	6.8	6.73333
ERE031	A	2014-10-28	2009-07-11	5.29774	5	1	107.5	17.7	17.1	49.9	60.7	15.3164	6.4	6.6	6.4	6.46667	10.4	10.6	10.4	10.4667	5.8	5.8	5.6	5.73333	5.2	5.4	5.4	5.33333
ERE032	B	2014-10-28	2010-12-10	3.88227	3	1	97.5	14.1	13.9	47.2	53.7	14.8323	6	5.8	5.8	5.86667	7.8	7.8	7.6	7.73333	4	4.2	4.2	4.13333	4.8	4.8	4.6	4.73333
ERE033	A	2014-10-28	2011-05-11	3.46612	3	1	94.5	12.3	14.3	49.7	53.3	13.7734	4.8	4.6	4.8	4.73333	6.8	6.6	6.8	6.73333	4.4	4.4	4.4	4.4	4.8	4.6	4.6	4.66667
ERE034	B	2014-10-28	2009-05-05	5.48118	5	1	113.9	21.2	16.5	56.4	63.8	16.3414	8.2	8	8.4	8.2	12.2	12	12	12.0667	9	9	9.2	9.06667	8.6	8.4	8.6	8.53333
ERE035	A	2014-10-28	2009-05-16	5.45106	5	1	124.4	25.2	19.2	56.8	63.4	16.284
ERE036	B	2014-10-29	2010-05-11	4.46817	4	1	112.1	21.5	18.6	58.1	68.4	17.1091	9.4	9.4	9.4	9.4	11.2	11	11.2	11.1333	8.4	8.6	8.4	8.46667	13.2	13.4	13.2	13.2667
ERE037	A	2014-10-29	2009-09-06	5.14442	5	1	116.4	23.6	18.4	59.3	62.6	17.4183	9.2	9	9.2	9.13333	8.2	8.4	8.4	8.33333	5.4	5.2	5.2	5.26667	5.4	5.2	5.2	5.26667
ERE038	A	2014-11-12	2010-07-17	4.32307	4	1	101.4	16.8	16.3	50.1	57.1	16.3393	7	6.8	6.8	6.86667	7.8	7.6	7.8	7.73333	5.8	5.8	5.8	5.8	6.2	6.2	6	6.13333
ERE039	B	2014-11-12	2010-11-17	3.98631	3	1	100.4	14.4	16.8	49.6	54.1	14.2855	6.8	7	7	6.93333	9.8	9.8	9.8	9.8	5.8	5.8	5.6	5.73333	4.8	4.8	5	4.86667
ERE040	B	2014-11-13	2010-01-18	4.81862	4	1	106.9	22.1	19.5	59.2	67.5	19.3391	11.4	11.4	11.4	11.4	15.8	15.8	15.6	15.7333	12.6	12.4	12.6	12.5333	18.8	18.4	18.4	18.5333
ERE041	B	2014-11-13	2010-07-14	4.33402	4	2	100.2	13.8	16.4	55.2	57.4	13.745
ERE042	A	2014-11-13	2009-03-10	5.6783	5	2	109.6	17.8	16.4	55.4	61.5	14.8183	7.8	7.8	7.6	7.73333	11.2	11.2	11.2	11.2	5.2	5.4	5.4	5.33333	5.6	5.4	5.4	5.46667
ERE043	B	2014-11-13	2010-07-07	4.35318	4	2	98.3	13	14.8	46.5	53.1	13.4535	6.6	6.6	6.8	6.66667	8.8	8.8	8.6	8.73333	6.2	6.2	6.4	6.26667	5.8	5.8	5.8	5.8
ERE044	A	2014-11-13	2010-02-25	4.71458	4	1	99.6	13.6	14.8	47.4	54.3	13.7095	5.8	5.6	5.8	5.73333	6.8	6.8	6.8	6.8	5.2	5.2	5.2	5.2	4.2	4.2	4	4.13333
ERE045	B	2014-11-13	2011-07-01	3.37029	3	1	95.4	13.4	15.6	49.2	52.1	14.7234	7.2	7.2	7.4	7.26667	8.2	8.2	8	8.13333	6.2	6	6.2	6.13333	6.4	6.2	6.4	6.33333
ERE046	A	2014-11-16	2010-07-02	4.37509	4	1	103.3	16.2	16.4	50.4	57	15.1815	8.8	8.4	8.6	8.6	7.8	7.8	7.8	7.8	5.8	5.8	5.6	5.73333	6	5.8	5.8	5.86667
ERE047	B	2014-11-16	2009-10-11	5.09788	5	1	108.9	16.1	17	56	58.9	13.5759	7.6	7.4	7.4	7.46667	6.8	6.6	6.6	6.66667	5.8	5.8	5.8	5.8	4.8	4.6	4.4	4.6
ERE048	A	2014-11-16	2011-09-13	3.17591	3	1	100.1	14.7	14.9	47.8	52.6	14.6706	5.2	5.2	5.4	5.26667	8.8	8.6	8.6	8.66667	4.6	4.8	4.8	4.73333	5	4.8	4.8	4.86667
ERE049	B	2014-11-17	2010-07-01	4.38056	4	1	105.9	16.9	15.6	50.4	58.4	15.0694	6.8	6.8	7	6.86667	7.8	7.6	7.8	7.73333	5	5.2	5.2	5.13333	5.2	5.2	5.4	5.26667
ERE050	A	2014-11-17	2010-08-20	4.24367	4	1	103.6	16.2	16	50.6	60.6	15.0937	5.8	5.8	5.6	5.73333	9.6	9.8	9.6	9.66667	5.8	5.8	5.8	5.8	9.8	9.8	9.6	9.73333
ERE051	B	2014-11-17	2010-05-22	4.49008	4	1	106.1	15.3	14.5	48.3	56.2	13.5913	5.8	5.6	6	5.8	7	6.8	6.8	6.86667	6	6	6.2	6.06667	3.8	3.8	4	3.86667
ERE052	A	2014-11-17	2009-06-13	5.42916	5	2	112.1	21.7	18.7	63.4	66.9	17.2683	11.4	11.2	11.6	11.4	9.6	9.6	9.4	9.53333	8	8	7.8	7.93333	12.2	12.2	12	12.1333
ERE053	B	2014-11-17	2010-02-10	4.7666	4	1	104.2	15.8	14.8	49.3	55	14.552	5.6	5.6	5.6	5.6	6.8	6.8	7	6.86667	4.4	4.4	4.6	4.46667	4.6	4.4	5	4.66667
ERE054	A	2014-11-18	2010-09-27	4.14237	4	1	102.4	15.2	15.8	48.5	61.5	14.4958	6.6	6.6	6.6	6.6	8.8	8.8	8.6	8.73333	5	5.4	5	5.13333	6.2	6.2	6	6.13333
ERE055	B	2014-11-18	2009-07-12	5.3525	5	1	117.4	21.8	17.5	53.1	64.4	15.8169	7.6	7.4	7.4	7.46667	8.8	8.6	8.8	8.73333	5.2	5.4	5.4	5.33333	4.8	4.8	5	4.86667
ERE056	A	2014-11-18	2009-02-27	5.72211	5	2	122	23.8	18.5	66	69.9	15.9903	11.8	11.6	11.8	11.7333	15	14.8	14.8	14.8667	7.4	7.4	7.2	7.33333	12.2	12	12.4	12.2
ERE057	B	2014-11-18	2010-12-30	3.88501	3	1	97.5	13.3	14.5	48.3	54.2	13.9908	5.8	5.6	5.8	5.73333	10.8	10.8	10.6	10.7333	5.8	5.8	5.8	5.8	6.8	6.8	6.4	6.66667
ERE058	B	2014-11-19	2010-05-16	4.51198	4	2	109.5	19.5	18.1	55.7	64.3	16.2632	8.2	8.2	8	8.13333	9.8	9.8	9.8	9.8	6	6	5.8	5.93333	6.4	6	6.2	6.2
ERE059	A	2014-11-19	2011-07-01	3.38672	3	1	99.8	18.5	18.2	60.6	61.2	18.5742	7.8	7.6	7.8	7.73333	12.2	12	12.2	12.1333	7.6	7.6	7.8	7.66667	8.8	8.8	8.6	8.73333
ERE060	A	2014-11-19	2010-10-01	4.13415	4	1	107.3	16.1	15.4	50.1	57.6	13.9838	7.8	7.6	7.8	7.73333	9.2	9.2	9.4	9.26667	4.2	4.2	4	4.13333	4.2	4.2	4.2	4.2
ERE061	A	2014-11-19	2009-10-18	5.08693	5	1	115.4	19.9	17.1	51.6	62.2	14.9431	6.4	6.2	6.6	6.4	9	8.8	8.8	8.86667	5.2	5	5.4	5.2	5.4	5.6	5.4	5.46667
ERE062	B	2014-11-19	2010-08-21	4.24641	4	1	109.4	19	17.1	52	56.7	15.8752	6.8	7	6.8	6.86667	8.6	8.8	8.8	8.73333	5.4	5.4	5.4	5.4	6.2	6	6	6.06667
ERE063	B	2014-11-19	2011-11-08	3.0308	3	1	103.9	19.7	17.2	58.2	62.4	18.2488	9	9	8.8	8.93333	10.2	10.4	10.2	10.2667	8.6	8.6	8.6	8.6	6.4	6.2	6.2	6.26667
ERE064	A	2014-11-19	2011-03-21	3.66598	3	2	96.5	12.6	14.1	47.1	52.4	13.5306	5.8	6	5.8	5.86667	9.2	9.2	9.2	9.2	5.2	5.2	5.4	5.26667	4.6	4.6	4.6	4.6
ERE065	A	2014-11-19	2011-09-13	3.18412	3	1	96.6	13.8	15.4	49.2	57.8	14.7885	5.2	5.4	5.2	5.26667	10.2	10.2	10.4	10.2667	6.4	6.4	6.4	6.4	7.6	7.6	7.4	7.53333
ERE066	A	2014-11-20	2009-02-08	5.7796	5	2	111.4	20.2	17.9	53.4	67.2	16.2772	7.4	7.6	8	7.66667	12.8	12.8	12.6	12.7333	8.8	8.8	8.6	8.73333	10.4	10.2	10.4	10.3333
ERE067	B	2014-11-20	2011-11-02	3.04997	3	1	98.5	14.1	15.2	47.5	51.9	14.5327	4.2	4.4	4.2	4.26667	7.2	7.4	7.4	7.33333	4.8	4.8	4.8	4.8	4.8	4.6	4.6	4.66667
ERE068	B	2014-11-20	2010-11-13	4.01916	4	2	99.6	15.4	16.2	46.8	55.1	15.5239	7	6.8	6.8	6.86667	9.8	9.8	9.6	9.73333	5.8	6	6	5.93333	8.8	8.6	8.6	8.66667
ERE069	B	2014-11-20	2011-05-10	3.53183	3	1	98	13.4	15.2	49.1	54.8	13.9525	5.4	5.6	5.4	5.46667	8.2	8.2	8	8.13333	5.8	5.6	5.8	5.73333	4.8	4.8	4.6	4.73333
ERE070	A	2014-11-20	2011-05-11	3.52909	3	1	100.3	15	16.4	52.1	57.6	14.9104	7.8	7.6	7.6	7.66667	12.2	12.2	12.4	12.2667	6.2	6.4	6.4	6.33333	6.4	6.6	6.4	6.46667
ERE071	A	2014-11-20	2009-12-15	4.93087	4	1	108.5	15.8	14.9	52.1	54.1	13.4214	6.2	6	6	6.06667	6	6.2	6	6.06667	3.6	3.8	3.6	3.66667	3.8	3.8	4	3.86667
ERE072	B	2014-11-23	2011-12-10	2.95414	2	1	102.9	16.1	15.9	54	54.7	15.2053	6.2	6.2	6	6.13333	7.8	8	8	7.93333	4.8	4.8	4.8	4.8	3.8	3.8	3.8	3.8
ERE073	B	2014-11-23	2011-11-09	3.03901	3	2	92.6	13.5	15.4	49.4	55.2	15.7439	6.6	6.8	6.6	6.66667	10.2	10.2	10.2	10.2	6.8	6.8	7	6.86667	4.8	5	4.8	4.86667
ERE074	B	2014-11-23	2009-12-19	4.92813	4	1	114.8	21.1	18.1	51.4	62.5	16.0103	6.8	6.6	6.4	6.6	8.8	8.6	8.8	8.73333	4.8	4.6	4.8	4.73333	5.2	15.2	3.2	7.86667
ERE075	A	2014-11-27	2009-12-24	4.92539	4	2	111.2	21.7	18.4	63.7	67.4	17.5489	12.2	12	12.2	12.1333	13.2	13.2	13.4	13.2667	12.8	12.6	12.4	12.6	10.8	10.8	10.8	10.8
ERE076	A	2014-11-27	2011-03-29	3.66598	3	2	100.4	14.8	16.2	51.1	57.8	14.6823	6.2	6.2	6.4	6.26667	9.2	9.2	9	9.13333	5	5.2	5.2	5.13333	6.2	6.4	6.2	6.26667
ERE077	A	2014-11-27	2010-09-19	4.18891	4	2	104.9	15.4	15.9	47.4	57.9	13.9949	6.8	6.8	6.6	6.73333	9.8	9.8	9.6	9.73333	5.4	5.4	5.2	5.33333	5.4	5.4	5.2	5.33333
ERE078	B	2014-11-27	2009-01-20	5.85079	5	1	112.8	17.1	15.4	52.2	60.4	13.4393	6.8	6.4	6.6	6.6	7.6	7.4	7.2	7.4	4	4.2	4.2	4.13333	3.8	3.8	3.6	3.73333
ERE079	A	2014-11-27	2009-01-18	5.85626	5	1	115.4	18.6	15.1	53.5	61.2	13.9669	7.2	7.4	7.6	7.4	6.8	7	6.8	6.86667	4.8	4.8	4.8	4.8	3.8	4	4.2	4
ERE080	B	2014-11-30	2011-03-07	3.73443	3	1	105.9	22	19.9	57.7	68.5	19.6169	9.4	9.2	9.4	9.33333	13.2	13.4	13.2	13.2667	10.6	10.4	10.6	10.5333	11.4	11.2	11.2	11.2667
ERE081	A	2014-11-30	2009-09-13	5.21287	5	2	111.7	19.2	16.4	53.8	64.9	15.3885	7.2	7.4	7.4	7.33333	10.6	10.8	10.8	10.7333	7.2	7.2	7.2	7.2	7	6.8	7	6.93333
ERE082	B	2014-11-30	2012-01-12	2.88296	2	2	88.2	11.7	14.6	50.1	53.1	15.04	6.4	6.4	6.2	6.33333	7.4	7.6	7.4	7.46667	5.2	5.4	5.4	5.33333	5.6	5.8	5.8	5.8
ERE083	A	2014-11-30	2011-06-19	3.44969	3	2	104.1	18.8	17.2	53.7	62.3	17.3483	6.2	6.2	6.4	6.26667	9.4	9.4	9.2	9.33333	5.4	5.4	5.4	5.4	5.6	5.6	5.8	5.66667
ERE084	B	2014-11-30	2010-04-20	4.61328	4	2	99.9	13.8	14.9	51.4	52.2	13.8276	5.4	5.4	5.2	5.33333	7.4	7.4	7.2	7.33333	4.2	4.4	4.2	4.26667	3.8	3.8	4	3.86667
ERE085	A	2014-12-07	2011-11-29	3.02259	3	2	97.5	17.5	17.6	58.1	61.6	18.4089	7.8	7.8	7.6	7.73333	11	11.2	11.2	11.1333	11.8	11.6	11.6	11.6667	12.2	12	12.2	12.1333
ERE086	B	2014-12-07	2011-11-28	3.02533	3	2	99.2	16.7	16.9	55.4	60.1	16.9704	8	8.2	8.2	8.13333	10.2	10	10.2	10.1333	11.2	11.4	11.4	11.3333	8.8	8.6	8.8	8.73333
ERE087	B	2014-12-07	2010-06-03	4.51198	4	1	105.5	16.3	15.4	52.2	58.8	14.6448	4.8	4.8	4.8	4.8	7.8	7.8	7.8	7.8	3.8	3.8	3.6	3.73333	3.8	4	3.8	3.86667
ERE088	A	2014-12-08	2009-06-09	5.4976	5	2	112.7	22.1	19.3	52.6	65.3	17.3998	9.8	9.6	9.6	9.66667	12.8	12.6	12.6	12.6667	8.2	8.2	8.4	8.26667	9.8	9.8	9.6	9.73333
ERE089	A	2014-12-08	2010-01-02	4.93087	4	2	108.7	20.1	17.6	56.1	63.7	17.0113	7	7.2	7.2	7.13333	13	12.8	12.8	12.8667	7.4	7.4	7.6	7.46667	6.4	6.2	6	6.2
ERE090	B	2014-12-08	2011-10-27	3.11567	3	1	93.9	12.7	14.7	45.2	51.8	14.4036	5.2	5.4	5.2	5.26667	7.2	7.2	7.2	7.2	5.2	5.4	5.4	5.33333	4.4	4.2	4.2	4.26667
ERE091	A	2014-12-08	2010-05-30	4.52567	4	1	112.1	19.4	16.6	50.9	64.1	15.438	6.4	6.4	6.6	6.46667	9.2	9.2	9.2	9.2	6.4	6.4	6.4	6.4	5.4	5.2	5.2	5.26667
ERE092	B	2014-12-08	2011-01-24	3.87132	3	1	110.4	21.2	17.9	55.3	64.4	17.3939	8.8	9	9	8.93333	11.4	11.2	11.4	11.3333	6.4	6.6	6.4	6.46667	5.4	5.6	5.6	5.53333
ERE093	A	2014-12-08	2010-11-30	4.0219	4	2	110	23.1	19.9	64.7	66.2	19.0909	13.4	13.2	13.4	13.3333	16.4	16.4	16.2	16.3333	19.6	19.8	19.8	19.7333	14.4	14.8	14.2	14.4667
ERE094	B	2014-12-11	2009-08-13	5.32786	5	2	113.4	21.2	17.4	60.9	65.2	16.4858	6	6.2	6.2	6.13333	9.8	10	9.8	9.86667	5.6	5.6	5.8	5.66667	5.8	5.8	5.8	5.8
ERE095	A	2014-12-14	2011-06-01	3.5373	3	2	98.7	19.9	17.1	53.9	59.6	20.4277	9.8	9.6	9.6	9.66667	14.8	14.6	14.4	14.6	6.2	6.2	6.2	6.2	7.6	7.4	7.4	7.46667
ERE096	A	2014-12-14	2010-05-15	4.58316	4	1	112.6	17.9	16.7	53.4	60.1	14.1181	6.2	6.2	6.4	6.26667	8.2	8.4	8.4	8.33333	4.8	5	5	4.93333	6.2	6.2	6.2	6.2
ERE097	B	2014-12-14	2010-11-05	4.10678	4	1	100.1	17.8	19.1	54.2	58.1	17.7645	7.4	7.4	7.2	7.33333	10.2	10.4	10.2	10.2667	7.2	7.2	7	7.13333	5.6	5.4	5.6	5.53333
ERE098	B	2014-12-14	2009-12-22	4.97741	4	2	112	18.2	16.1	52.7	62.2	14.5089	8.2	8	8	8.06667	9.2	9	8.8	9	6.8	6.6	6.8	6.73333	7.4	7.4	7.4	7.4
ERE099	B	2014-12-15	2009-09-28	5.21287	5	2	116.5	26	19.7	60.5	74.2	19.1567	14.2	14.2	14.4	14.2667	18.2	18	17.6	17.9333	11.6	11.4	11.4	11.4667	11.2	11.2	11.2	11.2
ERE100	A	2014-12-15	2009-05-26	5.5551	5	1	116.4	21.5	17.4	56.4	65.4	15.8684	9.8	9.8	10.2	9.93333	7.8	7.8	8.2	7.93333	5.2	5.2	5.4	5.26667	6	5.8	5.8	5.86667
ERE101	A	2014-12-15	2008-12-03	6.03149	6	1	109.4	16.1	14.9	49.5	55.6	13.4521	5.6	5.6	5.4	5.53333	6.8	6.6	6.8	6.73333	4.8	4.6	4.6	4.66667	4.8	4.8	5.2	4.93333
ERE102	A	2014-12-15	2009-02-26	5.79877	5	2	110.4	17.2	16.3	53.1	57.8	14.1121	7.4	7.4	7.6	7.46667	9.2	9.2	9	9.13333	6	6.2	6.2	6.13333	5.8	5.8	5.8	5.8
ERE103	B	2014-12-15	2010-06-26	4.47091	4	1	104.1	17.6	17.2	49.1	58.8	16.2409	7.8	8	7.8	7.86667	10.4	10.2	10.4	10.3333	5	5	4.8	4.93333	5.2	5.2	5	5.13333
ERE104	B	2014-12-16	2010-06-28	4.46817	4	2	109.4	17.3	15.9	51.9	61.2	14.4548	6.8	6.6	6.6	6.66667	10.6	10.8	10.8	10.7333	5.2	5.4	5.2	5.26667	5.8	6	6	5.93333
ERE105	B	2014-12-16	2009-07-14	5.42368	5	1	110.2	17.7	16.4	52.4	60.2	14.5751	7	7.2	7.4	7.2	9.4	9.4	9.4	9.4	5.4	5.4	5.2	5.33333	5.6	5.6	5.8	5.66667
ERE106	B	2014-12-16	2010-06-29	4.46543	4	2	97.5	14.4	15.9	49.1	56.2	15.1479	9.2	9.2	9	9.13333	11.8	11.8	12	11.8667	6	6	6.2	6.06667	5.6	5.8	5.8	5.73333
ERE107	A	2014-12-16	2009-12-01	5.04038	5	1	106.1	19.1	18.1	51.1	63.6	16.9669	7.4	7	7.2	7.2	12.2	12.2	12.2	12.2	5.4	5.6	5.6	5.53333	6.2	6	6.2	6.13333
ERE108	A	2014-12-17	2009-12-19	4.99384	4	1	105.6	16.7	15.9	54.2	58.9	14.9758	6.8	6.8	6.8	6.8	7.8	7.8	7.6	7.73333	6.2	6.2	6.4	6.26667	4.4	4.6	4.6	4.53333
ERE109	A	2014-12-17	2010-09-08	4.27379	4	1	104.1	18.2	18.3	54.9	60.8	16.7946	8.4	8.2	8.4	8.33333	12.6	12.4	12.6	12.5333	5.8	6	6	5.93333	6.4	6.6	6.6	6.53333
ERE110	B	2014-12-17	2010-07-19	4.41342	4	1	105.2	15.8	15.6	51.2	57	14.2766	5.6	5.6	5.8	5.66667	9.2	9.4	9.2	9.26667	5.8	5.8	5.8	5.8	4.6	4.4	4.4	4.46667
ERE111	A	2014-12-17	2010-03-29	4.72005	4	2	104.5	17.9	17.4	55.4	59.6	16.3916	7.2	7.4	7.2	7.26667	10.2	10	10.2	10.1333	6.8	7	6.8	6.86667	6.2	6.2	6.4	6.26667
ERE112	A	2014-12-17	2010-07-09	4.44079	4	1	104.6	17.4	15.3	53.3	56.1	15.9032	5.6	5.6	5.8	5.66667	5.8	5.8	6.2	5.93333	4.8	4.6	4.8	4.73333	3.8	3.8	3.8	3.8
ERE113	B	2014-12-17	2010-10-15	4.17248	4	1	103.4	15.3	16.3	52.4	56.2	14.3104	6.8	7	6.6	6.8	8.8	8.8	8.6	8.73333	5.8	5.8	5.8	5.8	5.4	5.4	5.4	5.4
ERE114	B	2014-12-17	2009-08-21	5.32238	5	2	105.6	16.7	16.3	51.6	59.1	14.9758	8	7.8	7.8	7.86667	8.8	8.6	8.6	8.66667	6.8	6.8	7.4	7	5.4	5.4	5.6	5.46667
ERE115	B	2014-12-17	2010-09-01	4.29295	4	1	105.2	16.8	16.8	49.5	59.8	15.1802	6.8	6.8	7	6.86667	10.2	10.4	10.2	10.2667	5.6	5.6	5.6	5.6	5.2	5.4	5.2	5.26667
ERE116	A	2014-12-17	2010-07-01	4.4627	4	2	102.4	18.7	18.5	57.2	63.5	17.8337	11.8	12.2	12	12	13.6	13.8	13.6	13.6667	8.9	9	9	8.96667	14.2	14	14.2	14.1333
ERE117	B	2014-12-18	2010-07-12	4.43532	4	2	102.1	13.6	15.1	46.5	52.4	13.0463	5.8	5.6	5.8	5.73333	7.6	7.6	7.4	7.53333	4.8	4.8	5	4.86667	4	4.2	4	4.06667
ERE118	A	2014-12-18	2010-11-28	4.05476	4	2	99.2	13.6	15.5	50.9	57.3	13.8202	8.6	8.4	8.4	8.46667	10.8	10.6	10.6	10.6667	5.8	6	6.2	6	5.8	6.2	6	6
ERE119	B	2014-12-18	2009-04-15	5.67556	5	1	112.2	17.7	15.7	51.9	59.9	14.0601	4.4	4.6	4.4	4.46667	7.6	7.8	7.8	7.73333	3.8	4	3.8	3.86667	3.8	3.8	3.6	3.73333
ERE120	B	2014-12-18	2009-06-26	5.47844	5	2	104.3	14.4	15.1	49.4	55.9	13.2371	4.8	5	5	4.93333	9.4	9.4	9.4	9.4	5.8	5.6	5.6	5.66667	5.8	5.8	5.6	5.73333
ERE121	A	2014-12-18	2010-07-25	4.39973	4	1	105.2	16	16.6	49.3	57.2	14.4573	8.8	8.8	8.6	8.73333	10.8	10.6	10.4	10.6	5.2	5.4	5.2	5.26667	5.6	5.4	5.4	5.46667
ERE122	A	2014-12-18	2009-10-19	5.16359	5	1	112.8	18.6	16.4	52.4	61.9	14.6182	7.8	7.4	7.6	7.6	8	8	7.8	7.93333	5.4	5.4	5.4	5.4	4.4	4.6	4.6	4.53333
ERE123	B	2014-12-18	2009-09-24	5.23203	5	2	112.9	20.3	17.4	52.9	60.8	15.9261	6.4	6.4	6.2	6.33333	8.8	8.8	8.8	8.8	5.4	5.4	5.4	5.4	4.4	4.6	4.6	4.53333
ERE124	A	2014-12-18	2011-07-02	3.46338	3	2	95.4	14.3	15.4	50.2	55.2	15.7123	8.2	8.2	8.4	8.26667	9.6	9.6	9.8	9.66667	6.4	6.2	6.4	6.33333	6.2	6.2	6.2	6.2
ERE125	B	2014-12-18	2011-05-09	3.61123	3	1	99.7	14.8	15.1	52.4	56.1	14.8892	4.8	4.8	5	4.86667	7.4	7.2	7.2	7.26667	4.8	4.8	4.8	4.8	4.8	5	5	4.93333
ERE126	A	2014-12-21	2011-01-12	3.93977	3	2	96.4	13.4	15.4	51.1	56.9	14.4195	8.8	8.6	8.8	8.73333	9.4	9.2	9.4	9.33333	5.8	5.6	5.8	5.73333	6.4	6.2	6.4	6.33333
ERE127	B	2014-12-21	2009-11-19	5.08693	5	1	107.2	18.2	18.2	52.2	60.4	15.8373	7.2	7	7	7.06667	12.8	12.8	13	12.8667	6.8	6.8	6.8	6.8	4.8	4.8	5	4.86667
ERE128	A	2014-12-21	2011-03-05	3.7974	3	2	97.7	15.3	16.3	51.1	62.3	16.0288	9.4	9.4	9.2	9.33333	13.2	13.2	13.4	13.2667	7.8	7.6	7.6	7.66667	4.8	4.8	4.8	4.8
ERE129	A	2014-12-21	2010-03-16	4.7666	4	2	111.2	15.7	14.9	50.4	57.2	12.6967	7.6	7.6	7.8	7.66667	9.8	9.8	9.8	9.8	6.4	6.6	6.4	6.46667	7.2	7.2	7.4	7.26667
ERE130	A	2014-12-21	2010-04-04	4.71458	4	1	112.3	19.4	16.9	56.2	61.6	15.383	7.2	7.4	7.4	7.33333	11.8	11.6	11.8	11.7333	5.4	5.6	5.6	5.53333	5.4	5.2	5.4	5.33333
ERE131	B	2014-12-21	2011-01-23	3.90965	3	2	89.9	12.1	14.6	50.6	55.3	14.9715	5.8	5.8	5.6	5.73333	8.8	8.8	8.6	8.73333	5.4	5.2	5.4	5.33333	5.6	5.8	5.6	5.66667
ERE132	B	2014-12-22	2009-09-14	5.27036	5	1	104.6	16.9	16.6	54.9	56.8	15.4463	7	6.8	6.8	6.86667	9.8	9.6	9.6	9.66667	5.4	5.4	5.4	5.4	4.6	4.8	4.8	4.73333
ERE133	B	2014-12-22	2010-12-26	3.98905	3	2	99.6	15.3	16.4	49.6	56.4	15.4231	9.8	10	9.6	9.8	10.6	10.8	10.6	10.6667	10.2	9.8	9.8	9.93333	6.9	7	7	6.96667
ERE134	A	2014-12-22	2009-12-11	5.02943	5	1	111	19.5	16.9	55.5	63.6	15.8266	5.8	5.8	6	5.86667	9.8	9.8	10	9.86667	5.8	5.8	5.8	5.8	5.2	5.4	5.4	5.33333
ERE135	A	2014-12-22	2009-12-10	5.03217	5	2	104.3	15.7	16.3	50.8	61.6	14.4322	7.4	7.2	7	7.2	8.6	8.8	8.6	8.66667	4.6	4.6	4.6	4.6	5.8	5.8	5.6	5.73333
ERE136	B	2014-12-22	2009-08-06	5.37714	5	1	109.3	18.6	17.1	55.4	60.1	15.5694	6	6.2	6.2	6.13333	8.4	8.2	8.2	8.26667	5.4	5.4	5.4	5.4	5	5.2	5.2	5.13333
ERE137	A	2014-12-22	2009-09-07	5.28953	5	1	115	22.6	18.6	59.2	64.6	17.0888	5.4	5.6	5.6	5.53333	10.4	10.2	10.2	10.2667	6.4	6.4	6.4	6.4	5.4	5.4	5.2	5.33333
ERE138	A	2014-12-23	2011-08-14	3.35934	3	1	100.3	15.3	16.1	51.6	56.1	15.2086	4.8	4.6	4.6	4.66667	7.2	7.2	7.2	7.2	4.8	4.8	4.8	4.8	4.2	4.2	4.4	4.26667
ERE139	B	2014-12-23	2009-09-25	5.24298	5	1	117.3	21.3	18.4	54.6	65.9	15.4804	10.2	10.2	9.8	10.0667	9.8	9.8	9.8	9.8	4.8	4.8	4.8	4.8	5.4	5.4	5.4	5.4
ERE140	B	2014-12-23	2011-01-25	3.90965	3	1	89.9	11.2	13.6	47.6	50.1	13.8579	7.8	7.8	7.8	7.8	10.2	10.4	10.2	10.2667	6	6	6	6	3.8	3.8	3.8	3.8
ERE141	A	2014-12-23	2010-11-24	4.0794	4	2	99	15.1	15.6	51.3	59.1	15.4066	7	6.8	6.6	6.8	8.2	8.2	8.4	8.26667	5.2	5.4	5.4	5.33333	4.8	5	5	4.93333
ERE142	B	2015-01-06	2009-06-23	5.53867	5	2	109.9	16.5	15.9	54.1	57.9	13.6612	6.8	6.6	6.6	6.66667	10.4	10.6	10.6	10.5333	5.6	5.8	5.6	5.66667	5.4	5.2	5.4	5.33333
ERE143	B	2015-01-06	2010-09-28	4.27379	4	2	103.5	16.1	16.3	51.2	57.2	15.0295	5.6	5.6	5.8	5.66667	8.2	8.4	8.2	8.26667	4.6	4.4	4.4	4.46667	4.4	4.6	4.4	4.46667
ERE144	B	2015-01-06	2009-03-31	5.76865	5	2	103.9	20.2	18.9	57.3	63.9	18.712	13	13	13	13	15.4	15.4	15.4	15.4	8.6	8.4	8.4	8.46667	10	10.2	10	10.0667
ERE145	A	2015-01-07	2010-03-21	4.79945	4	2	99.2	15.2	16.1	56.3	58.4	15.4461	6.8	7	6.8	6.86667	8.4	8.4	8.2	8.33333	6.2	6.2	6.4	6.26667	6.4	6.4	6.2	6.33333
ERE146	A	2015-01-07	2009-02-28	5.85626	5	1	111.9	17.3	16.4	51.1	56.9	13.8161	8.2	8	8	8.06667	9.2	9.4	9.2	9.26667	5.4	5.4	5.6	5.46667	5.4	5.6	5.6	5.53333
ERE147	B	2015-01-07	2009-10-06	5.25394	5	2	118.6	25.6	20.1	66.2	74.3	18.2	14.6	14.4	14.4	14.4667	17.8	17.6	17.8	17.7333	11.2	11.2	11.2	11.2	10.8	10.8	10.6	10.7333
ERE148	A	2015-01-07	2010-07-18	4.47365	4	1	107.6	17.9	17.1	53.8	60.1	15.4607	8.4	8.6	8.6	8.53333	10.8	10.8	11	10.8667	5.6	5.8	5.6	5.66667	6.8	7	6.6	6.8
ERE149	A	2015-01-08	2010-02-27	4.86242	4	2	110.3	22	19.1	59.4	65.4	18.083	7	6.8	6.6	6.8	13.6	13.8	13.6	13.6667	7.4	7.6	7.6	7.53333	6.2	6.4	6.6	6.4
ERE150	B	2015-01-08	2009-07-30	5.44285	5	2	105.4	15	15.6	52.7	59.9	13.5024	4.4	4.2	4.6	4.4	8.2	8.4	8.2	8.26667	5.2	4.8	4.8	4.93333	3.6	3.8	3.2	3.53333

## Sheet: Behav
ID	Randomisation	GBBSLHAPPY	GBBSLNOTUPSETEASILY	GBBSLCOMMUNICATIVE	GBBSLMOOD	GBBSLSLEEPSWELL	GBBSLMANAGEABLE	GBBSLCALM	GBBSLDISCIPLINE	GBBSLNOTWORRYING	GBBSLPLAYSWITHOTHERS	GBBSLEASYGOING	GBBSLSIBLINGSOTHERCHILDREN	GBBSLSOCIAL	ARBSLACTIVE	ARBSLENERGY	ARBSLWATCHESTV	ARBSLWATCHESTVR	ARBSLPLAYSALOT	ARBSLACTIVITY	FRBSLEASYFEEDING	FRBSLCALM	FRBSLATTENTION	FRBSLEATSSLOWLY	FRBSLEATINGBEHAVIOUR	FRBSLBIGAPPETITE	FRBSLNOTFULL	FRBSLEATS	FRBSLEATSR	FRBSLDRINKS	FRBSLDRINKSR	FRBSLLEAVESNOFOOD	FRBSLAPPETITE	FRBSLENJOYS	FRBSLNEWFOODS	FRBSLVARIETY	FRBSLENJOYSFOOD	FRBSLVEGETABLES	FRBSLFRUIT	FRBSLHEALTHYFOODS	BSLPLAYWITHCHILD	BSLWATCHESTV	BSLSLEEP	BSLFRUITHELPINGS	BSLTYPESOFFRUIT	BSLTYPESOFVEG	BSLSNACKS	BSLUSUALSNACK	BSLUSUALSNACK2
ERE001	A	8	5	9	22	10	10	2	22	3	9	3	10	25	10	9	5	5	9	38	9	10	7	1	27	5	5	10	1	8	2	10	41	9	1	2	12	7	10	17	2.5	0.5	10.5	0.5	2.5	2.5	0.5	fruit	chocolate bar
ERE002	B	7	3	8	18	10	3	3	16	1	5	1	5	12	10	8	4	6	10	38	10	5	10	5	30	5	5	5	5	2	8	10	40	5	10	2	17	10	10	20	0.5	0.5	10.5	0.1	2.5	2.5	2.5	cheese sandwich	soup
ERE003	A	7	4	7	18	10	7	6	23	10	6	1	5	22	8	8	1	10	10	37	7	10	10	5	32	4	5	5	5	2	1	10	32	10	5	5	20	10	10	20	0.5	0.5	10.5	2.5	2.5	2.5	2.5	fruit	cheese sandwich
ERE004	B	10	2	7	19	10	6	5	21	1	5	3	8	17	5	6	4	7	8	30	9	10	3	5	27	9	10	8	3	9	2	10	51	9	8	9	26	3	9	12	0.5	0.5	8.9	2.5	2.5	0.5	2.5	biscuit	fruit
ERE005	A	8	3	10	21	10	5	4	19	7	10	1	10	28	10	5	2	8	9	34	5	3	2	9	19	5	3	5	5	1	10	1	30	5	7	8	20	9	10	19	2.5	0.5	10.5	0.5	4.5	4.5	2.5	fruit	biscuits
ERE006	B	9	1	7	17	9	9	7	25	10	9	3	9	31	9	9	3	8	9	38	8	5	7	8	28	9	3	3	8	3	8	4	38	8	6	7	21	9	9	18	0.5	0.5	8.5	0.5	0.5	2.5	2.5	cornflakes	chips
ERE007	A	7	3	4	14	3	2	5	10	1	9	1	1	12	2	1	2	9	5	19	2	3	2	9	16	6	1	6	4	4	6	2	29	7	3	3	13	2	2	4	0.5	0.5	8.5	0.5	0.5	0.5	2.5	chocolate	chips
ERE008	B	4	5	5	14	9	5	7	21	1	10	2	9	22	10	10	4	6	9	39	3	5	5	7	20	7	3	9	2	5	5	3	34	5	2	1	8	2	10	12	0.5	0.5	8.5	2.5	2.5	0.5	2.5	biscuit	nutella sandwich
ERE009	B	9	3	9	21	10	3	2	15	1	9	5	5	20	7	9	3	8	9	36	2	9	9	7	27	3	4	2	9	2	9	3	32	3	5	3	11	7	7	14	0.5	0.5	8.5	2.5	2.5	2.5	0.5	chips	chocolate milk
ERE010	B	10	1	7	18	9	2	8	19	1	3	2	3	9	8	8	3	8	10	37	4	5	5	5	19	6	6	10	1	9	2	4	38	5	1	2	8	1	5	6	0.5	0.5	10.5	0.5	0.5	0.5	4.5	sweets	chocolate bar
ERE011	A	10	5	3	18	10	5	5	20	5	10	1	10	26	7	5	1	10	8	31	1	1	1	10	13	1	9	1	10	5	5	5	36	1	1	1	3	1	1	2	0.5	0.5	10.5	0.5	0.5	0.5	2.5	chips	biscuits
ERE012	A	7	6	3	16	9	4	5	18	3	7	3	9	22	8	7	4	6	7	32	6	6	6	7	25	6	8	6	4	7	3	7	41	7	4	5	16	7	8	15	0.5	0.5	10.5	0.5	0.5	0.5	0.5	sweets
ERE013	B	9	2	8	19	10	1	2	13	1	10	3	7	21	10	10	2	9	10	41	4	7	5	4	20	4	5	3	8	3	8	6	37	8	5	5	18	5	5	10	0.5	0.5	10.5	0.5	0.5	0.5	0.5	cheese sandwich
ERE014	B	9	8	6	23	10	8	9	27	7	9	4	9	29	9	8	6	4	8	35	7	8	5	7	27	7	4	3	8	3	8	7	40	5	6	7	18	8	9	17	2.5	2.5	12	2.5	2.5	2.5	0.5	chocolate
ERE015	A	10	7	5	22	10	4	3	17	5	9	2	10	26	9	3	5	5	5	27	8	2	3	5	18	7	5	3	8	3	8	6	40	4	4	2	10	1	2	3	0.5	4.5	10.5	0.5	2.5	0.5	2.5	apple	cake
ERE016	A	8	5	8	21	10	9	8	27	7	8	5	9	29	10	10	8	2	9	39	2	8	2	5	17	7	8	2	8	7	3	7	42	9	7	6	22	9	9	18	2.5	0.5	10.5	2.5	0.5	0.5	0.5	Nuts	biscuits
ERE017	B	8	5	9	22	9	9	8	26	8	10	1	10	29	10	10	8	3	9	40	2	9	2	5	18	9	9	2	8	2	8	9	47	9	9	5	23	9	8	17	0.5	0.5	10.5	2.5	0.5	0.5	0.5	biscuit	sweets
ERE018	A	8	3	8	19	10	5	4	19	2	10	1	9	22	8	10	1	10	9	38	3	5	4	10	22	7	3	5	5	3	8	3	34	8	8	9	25	9	8	17	0.5	0.5	10.5	0.5	2.5	0.5	2.5	corn	chocolate
ERE019	B	9	8	5	22	9	4	5	18	1	7	3	9	20	8	8	5	5	6	32	9	7	6	9	31	7	2	8	2	6	4	9	38	5	2	3	10	7	8	15	4.5	0.5	10.5	2.5	2.5	2.5	0.5	sweets	chocolate
ERE020	A	8	8	7	23	9	5	4	18	1	9	2	8	20	7	7	5	5	4	28	6	8	5	8	27	7	3	9	2	6	4	9	40	5	1	3	9	1	1	2	4.5	0.5	10.5	0.5	0.5	0.5	0.5	chocolate
ERE021	B	9	2	3	14	8	2	2	12	2	10	3	4	19	9	9	1	10	10	39	3	7	5	5	20	3	10	7	3	2	9	1	35	9	3	2	14	5	8	13	2.5	0.5	8.5	0.5	0.5	0.5	0.5	cheese sandwich	chips
ERE022	B	9	4	7	20	9	6	8	23	1	8	8	9	26	7	8	7	3	8	33	8	8	7	6	29	6	3	7	3	8	2	7	36	7	6	6	19	5	8	13	0.5	2.5	8.5	0.5	2.5	0.5	0.5	cupcake
ERE023	A	10	3	10	23	10	1	8	19	1	10	1	10	22	9	8	1	10	10	38	10	3	3	3	19	10	9	2	8	2	8	5	44	5	3	4	12	5	9	14	0.5	0.5	10.5	2.5	2.5	0.5	0.5	chips	chocolate
ERE024	A	7	2	5	14	10	4	7	21	4	10	4	3	21	9	8	5	5	10	37	6	9	8	6	29	10	2	7	3	3	7	8	40	7	2	8	17	4	5	9	0.5	0.5	10.5	0.5	0.5	0.5	2.5	biscuit	cake
ERE025	A	9	3	4	16	10	3	2	15	3	10	1	10	24	9	10	7	3	10	39	4	2	4	8	18	8	2	3	7	2	8	2	32	8	3	1	12	2	2	4	0.5	2.5	8.5	0.5	0.5	2.5	0.5	vegetable sticks
ERE026	B	8	3	5	16	5	5	5	15	1	9	1	7	18	8	7	8	2	10	35	1	9	3	5	18	6	5	10	1	1	10	4	37	3	1	3	7	2	3	5	0.5	0.5	10.5	0.5	0.5	0.5	2.5	sweets	chips
ERE027	B	8	4	9	21	9	7	8	24	8	8	7	8	31	8	7	7	3	7	32	8	8	5	8	29	7	3	5	5	4	6	6	36	7	8	8	23	8	9	17	0.5	2.5	8.5	0.5	2.5	2.5	0.5	biscuit	sweets
ERE028	A	10	4	2	16	9	2	7	18	1	10	5	10	26	9	10	5	5	9	38	2	5	5	8	20	9	1	8	2	2	8	5	35	8	3	2	13	7	9	16	2.5	2.5	10.5	0.5	2.5	0.5	2.5	fruit	biscuits
ERE029	B	7	3	3	13	5	6	4	15	3	9	2	9	23	9	9	6	4	7	35	2	8	3	8	21	8	3	2	8	1	10	4	36	8	4	3	15	3	9	12	0.5	4.5	6.5	0.5	2.5	2.5	0.5	sweets	chips
ERE030	A	7	3	2	12	9	7	6	22	1	10	1	9	21	7	9	4	6	9	35	1	5	1	10	17	7	10	10	1	2	9	1	40	2	1	1	4	2	9	11	0.5	2.5	10.5	0.5	2.5	0.5	0.5	cornflakes	chocolate
ERE031	A	8	6	10	24	9	9	3	21	9	10	2	10	31	8	8	2	8	5	31	3	4	5	7	19	6	5	2	8	3	7	9	40	2	2	2	6	9	9	18	0.5	0.5	10.5	0.5	0.5	0.5	0.5	biscuit	nuts
ERE032	B	8	1	1	10	10	5	5	20	4	3	1	2	10	10	10	5	5	5	35	1	1	10	10	22	4	1	1	10	1	10	1	28	1	2	1	4	3	5	8	0.5	0.5	8.5	2.5	0.5	0.5	0.5	Indomi	chocolate
ERE033	A	7	2	5	14	5	4	5	14	4	10	2	9	25	6	3	3	7	2	21	3	4	4	8	19	6	1	10	1	5	5	2	30	3	1	1	5	3	6	9	2.5	2.5	6.5	0.5	0.5	0.5	2.5	nutella sandwich	biscuits
ERE034	B	10	3	6	19	10	3	5	18	1	10	1	10	22	10	10	7	3	10	40	9	9	9	8	35	8	1	10	1	6	4	9	39	8	2	10	20	10	10	20	2.5	2.5	8.5	2.5	2.5	0.5	2.5	fruit	vegetable sticks
ERE035	A	7	1	5	13	7	7	4	18	1	6	2	5	14	8	8	6	4	8	34	10	10	6	2	28	8	1	3	7	6	4	10	39	8	3	1	12	6	6	12	0.5	0.5	8.5	0.5	0.5	0.5	0.5	soup	chips
ERE036	B	8	1	5	14	8	6	5	19	5	10	1	6	22	8	5	5	5	7	30	5	3	5	9	22	6	1	6	4	1	10	3	31	5	1	1	7	1	6	7	0.5	0.5	8.5	0.5	0.5	0.5	0.5	cheese sandwich
ERE037	A	10	6	10	26	8	5	9	22	1	10	4	10	25	8	7	9	2	7	33	2	6	3	4	15	9	7	1	10	5	5	8	45	7	3	2	12	6	6	12	0.5	0.5	8.5	0.5	0.5	2.5	2.5	sweets
ERE038	A	8	2	4	14	10	6	3	19	5	6	2	8	21	7	4	6	4	5	26	4	9	5	8	26	6	5	3	7	2	9	2	34	9	1	4	14	4	8	12	1	2.5	10.5	2.5	0.5	0.5	2.5	cornflakes	cheese sandwich
ERE039	B	8	3	8	19	10	3	5	18	1	5	10	10	26	7	7	1	10	10	35	5	3	7	9	24	6	6	8	2	3	7	2	34	8	2	2	12	1	1	2	2.5	2.5	10.5	0.5	0.5	0.5	2.5	cupcake	biscuits
ERE040	B	6	5	5	16	9	5	5	19	7	7	6	7	27	8	7	3	7	7	32	5	8	8	10	31	6	4	9	2	2	9	4	36	2	1	2	5	2	3	5	1	2.5	10.5	0.5	0.5	0.5	0.5	chips	sweets
ERE041	B	8	6	7	21	8	4	5	17	3	9	4	8	24	7	7	3	7	7	31	3	5	7	5	20	3	6	7	3	9	2	8	38	4	2	2	8	4	3	7	2.5	2.5	8.5	0.5	0.5	0.5	0.5	Cake
ERE042	A	9	10	1	20	10	10	10	30	1	10	2	8	21	10	10	1	10	10	41	7	7	7	7	28	5	5	5	5	5	5	5	35	5	1	10	16	10	10	20	2.5	0.5	10.5	0.5	2.5	2.5	4.5	biscuit	fruit
ERE043	B	8	1	6	15	10	6	8	24	9	9	1	3	22	10	4	3	7	4	28	6	5	6	10	27	5	1	6	4	2	9	2	29	5	1	5	11	5	1	6	4.5	2.5	8.5	0.5	2.5	0.5	0.5	fruit	chocolate
ERE044	A	8	4	4	16	9	4	7	20	2	9	3	9	23	8	8	7	3	8	34	2	3	3	7	15	7	8	2	9	5	5	8	44	5	3	2	10	1	9	10	0.5	2.5	10.5	2.5	0.5	0.5	2.5	mini pizza	bread
ERE045	B	4	2	3	9	8	8	9	25	4	7	8	5	24	9	3	8	2	6	28	3	6	8	9	26	4	3	8	2	6	4	2	29	2	2	2	6	4	7	11	2.5	2.5	10.5	0.5	0.5	0.5	0.5	biscuit
ERE046	A	7	2	3	12	8	5	3	16	4	9	5	3	21	7	3	6	4	7	27	5	7	5	6	23	6	5	4	6	3	7	4	35	6	8	4	18	6	6	12	2.5	2.5	8.5	0.5	0.5	0.5	0.5	cornflakes	rice pudding
ERE047	B	10	4	6	20	10	3	2	15	1	9	4	9	23	7	7	9	2	8	33	1	3	1	8	13	2	9	10	1	5	5	2	34	5	1	1	7	4	5	9	0.5	4.5	10.5	0.5	0.5	0.5	2.5	biscuit	sweets
ERE048	A	7	2	10	19	2	4	3	9	3	10	2	10	25	10	6	1	10	9	36	9	3	7	8	27	7	6	6	4	3	7	3	36	7	7	10	24	10	7	17	0.5	0.5	6.5	0.5	0.5	2.5	0.5	chips
ERE049	B	6	5	5	16	7	4	8	19	2	8	1	7	18	8	4	5	5	7	29	2	8	6	8	24	9	1	2	9	3	7	4	35	6	5	7	18	4	10	14	2.5	4.5	8.5	2.5	4.5	2.5	0.5	chips	chocolate
ERE050	A	7	4	6	17	10	4	5	19	3	8	3	5	19	7	5	5	5	8	30	7	6	5	6	24	5	6	5	5	3	7	6	37	6	5	5	16	5	5	10	2.5	2.5	10.5	0.5	4.5	0.5	0.5	Chips	mc donalds
ERE051	B	8	1	3	12	10	3	10	23	6	7	1	7	21	7	5	7	3	5	27	1	1	1	10	13	4	1	9	2	1	10	1	28	1	1	1	3	1	1	2	2.5	4.5	8.5	0.5	0.5	0.5	0.5	croissant	chocolate
ERE052	A	8	3	1	12	10	10	10	30	10	10	1	9	30	10	5	5	5	5	30	3	10	10	2	25	3	3	10	1	5	5	5	32	5	1	2	8	2	8	10	0.5	2.5	10.5	0.5	0.5	0.5	0.5	biscuit	ice cream
ERE053	B	9	7	6	22	9	1	3	13	1	7	1	9	18	10	8	4	6	7	35	3	1	2	10	16	6	5	8	2	1	10	5	37	4	3	7	14	3	6	9	2.5	0.5	8.5	0.5	0.5	0.5	0.5	chips	biscuits
ERE054	A	9	5	5	19	9	4	5	18	1	10	3	10	24	9	9	8	2	9	37	4	8	1	10	23	4	4	10	1	4	6	3	32	2	1	2	5	1	5	6	2.5	2.5	8.5	0.5	0.5	0.5	0.5	sweets	chocolate
ERE055	B	9	2	5	16	10	8	4	22	1	10	1	9	21	9	8	3	8	8	36	7	5	5	3	20	7	6	8	2	3	7	7	40	6	2	3	11	2	7	9	0.5	0.5	8.5	0.5	0.5	0.5	0.5	chips	cheese sandwich
ERE056	A	7	4	8	19	5	4	4	13	4	7	2	8	21	8	8	5	5	8	34	4	5	5	8	22	5	5	9	2	5	5	6	37	6	3	7	16	8	8	16	2.5	0.5	10.5	0.5	2.5	0.5	0.5	Cucumber	apple
ERE057	B	8	5	5	18	8	5	10	23	3	8	4	8	23	8	9	6	4	8	35	5	5	7	8	25	6	7	4	6	5	5	6	39	7	5	2	14	5	8	13	0.5	2.5	8.5	0.5	2.5	0.5	0.5	banana	grapes
ERE058	B	10	4	8	22	10	4	4	18	10	10	1	10	31	10	10	2	8	8	38	7	7	5	7	26	8	8	8	2	8	2	8	44	8	2	1	11	10	10	20	2.5	2.5	10.5	2.5	2.5	0.5	2.5	Popcorn	banana
ERE059	A	8	4	5	17	10	3	3	16	1	10	8	5	24	10	10	1	10	2	33	1	1	2	7	11	7	8	8	2	10	1	5	41	1	1	1	3	2	8	10	0.5	0.5	10.5	0.5	0.5	0.5	0.5	fruit salad	cheese sandwich
ERE060	A	8	4	8	20	7	4	6	17	4	10	2	9	25	10	10	7	3	9	39	3	2	3	9	17	3	10	10	1	1	10	5	40	1	1	1	3	1	1	2	0.5	2.5	10.5	0.5	0.5	0.5	0.5	chips
ERE061	A	8	6	7	21	9	8	3	20	3	2	6	6	17	8	7	3	7	8	33	4	8	2	6	20	7	3	3	7	2	8	5	35	9	4	6	19	6	8	14	0.5	4.5	10.5	0.5	2.5	2.5	0.5	banana	biscuits
ERE062	B	9	4	7	20	10	2	1	13	1	7	4	9	21	10	10	5	5	10	40	5	8	8	7	28	5	3	6	4	2	8	3	31	5	1	6	12	5	5	10	0.5	4.5	12	0.5	2.5	0.5	0.5	nutella sandwich	chocolate
ERE063	B	7	3	9	19	8	3	4	15	6	10	5	9	30	10	10	8	2	9	39	2	8	1	8	19	9	2	1	10	1	10	8	41	8	1	9	18	9	9	18	0.5	2.5	10.5	2.5	2.5	2.5	2.5	fruit salad	sweets
ERE064	A	7	1	8	16	8	3	7	18	2	4	2	9	17	9	3	7	3	7	29	3	5	10	10	28	10	1	3	7	2	8	5	36	2	6	3	11	7	8	15	2.5	2.5	12	2.5	2.5	0.5	0.5	fruit	vegetable sticks
ERE065	A	10	3	8	21	10	4	8	22	1	9	3	8	21	8	4	6	4	10	32	8	9	3	7	27	8	4	3	7	2	8	9	41	10	1	9	20	5	7	12	0.5	2.5	12	0.5	2.5	0.5	2.5	sweets	chips
ERE066	A	8	4	10	22	10	8	5	23	8	10	3	9	30	10	9	6	4	8	37	4	8	2	6	20	7	3	2	8	6	4	9	39	9	3	9	21	7	7	14	2.5	2.5	10.5	2.5	2.5	2.5	2.5	biscuit	cup cakes
ERE067	B	7	1	9	17	8	1	7	16	1	9	1	8	19	9	5	7	3	8	32	6	5	9	10	30	8	2	9	2	2	8	9	40	9	6	5	20	8	8	16	0.5	4.5	10.5	0.5	2.5	2.5	2.5	biscuit	sweets
ERE068	B	9	6	10	25	8	1	3	12	1	10	1	10	22	10	3	6	4	8	31	4	2	7	6	19	7	6	5	5	4	6	4	37	7	5	6	18	5	8	13	0.5	2.5	8.5	0.5	2.5	2.5	0.5	fruit	biscuits
ERE069	B	10	4	1	15	10	10	8	28	1	10	1	8	20	10	6	10	1	8	35	1	7	1	10	19	4	9	5	5	5	5	5	38	3	2	2	7	1	9	10	0.5	4.5	12	2.5	20.5	0.5	2.5	chocolate	chips
ERE070	A	10	9	1	20	10	10	4	24	1	10	8	9	28	10	8	10	1	8	37	1	5	1	10	17	5	9	5	5	4	6	5	39	3	1	2	6	1	9	10	0.5	4.5	12	2.5	0.5	0.5	2.5	chips	chocolate
ERE071	A	9	1	8	18	10	2	6	18	4	10	1	10	25	5	8	2	8	8	31	1	5	4	7	17	9	5	10	1	2	9	1	37	4	1	1	6	1	2	3	2.5	2.5	10.5	0.5	0.5	0.5	0.5	biscuit	cake
ERE072	B	8	1	8	17	10	4	5	19	7	10	1	10	28	10	10	2	8	8	38	1	5	3	6	15	9	5	10	1	1	10	5	41	5	1	1	7	1	3	4	2.5	2.5	10.5	0.5	0.5	0.5	0.5	cake	biscuits
ERE073	B	10	3	5	18	10	1	1	12	5	10	1	9	25	10	10	2	9	10	41	9	5	5	4	23	5	5	10	1	1	10	5	37	5	4	6	15	2	9	11	0.5	0.5	10.5	0.5	0.5	0.5	2.5	Cake	sweets
ERE074	B	10	2	10	22	10	4	8	22	4	10	2	10	26	9	2	7	3	8	29	1	10	3	8	22	6	4	4	6	2	8	4	34	7	3	8	18	9	8	17	2.5	2.5	10.5	2.5	2.5	2.5	0.5	cheese sandwich	biscuits
ERE075	A	7	4	3	14	10	5	5	20	1	10	2	8	21	9	9	7	3	8	36	4	9	5	9	27	8	5	10	1	4	6	5	39	7	6	5	18	9	10	19	0.5	2.5	10.5	0.5	0.5	0.5	0.5	fruit	chips
ERE076	A	10	2	7	19	9	3	7	19	6	8	1	8	23	10	5	6	4	8	33	2	5	6	9	22	7	2	3	7	2	8	2	31	7	2	5	14	6	8	14	0.5	2.5	8.5	0.5	0.5	0.5	0.5	biscuit
ERE077	A	10	9	1	20	10	9	10	29	5	10	1	10	26	6	5	3	7	10	31	2	5	5	5	17	1	7	10	1	4	6	4	33	4	1	1	6	1	1	2	0.5	2.5	8.5	0.5	0.5	0.5	0.5	chips	sweets
ERE078	B	7	3	7	17	8	1	4	13	6	8	5	9	28	7	9	5	5	7	33	10	6	5	6	27	8	3	5	5	3	7	5	36	8	4	5	17	5	5	10	0.5	2.5	8.5	0.5	2.5	4.5	2.5	vegetable sticks	chips
ERE079	A	8	5	8	21	8	1	4	13	6	9	5	9	29	7	9	5	5	7	33	9	5	6	8	28	8	3	6	4	8	2	5	36	8	4	5	17	6	5	11	2.5	2.5	8.5	0.5	2.5	2.5	2.5	sweets	chips
ERE080	B	8	2	10	20	10	7	10	27	1	10	10	10	31	8	8	10	1	10	37	1	5	10	1	17	9	9	5	5	1	10	5	44	10	1	1	12	1	1	2	0.5	2.5	10.5	0.5	0.5	0.5	0.5	biscuit
ERE081	A	10	7	2	19	10	9	5	24	10	9	10	10	39	10	10	7	3	9	39	9	7	5	7	28	8	7	9	2	4	6	5	41	10	10	7	27	9	10	19	0.5	2.5	10.5	2.5	2.5	2.5	2.5	cheese sandwich	vegetable sticks
ERE082	B	9	2	1	12	10	8	10	28	1	10	1	9	21	8	8	1	10	8	35	5	5	3	5	18	4	4	10	1	1	10	3	33	10	9	6	25	10	10	20	2.5	4.5	10.5	2.5	0.5	0.5	0.5	cake	sweets
ERE083	A	7	8	5	20	10	5	5	20	10	3	1	5	19	10	10	9	2	10	41	10	5	4	5	24	7	10	10	1	1	10	5	44	5	7	3	15	3	3	6	0.5	4.5	10.5	0.5	0.5	0.5	2.5	Popcorn	biscuits
ERE084	B	10	1	5	16	10	4	7	21	4	7	6	5	22	7	10	8	2	8	35	8	5	4	7	24	4	4	8	2	3	7	4	32	5	2	3	10	1	6	7	0.5	2.5	10.5	0.5	0.5	0.5	0.5	chips	biscuits
ERE085	A	9	2	8	19	8	4	5	17	1	10	1	7	19	10	10	5	5	9	39	4	9	4	8	25	8	2	3	7	1	10	3	34	10	1	10	21	8	10	18	0.5	2.5	12	2.5	0.5	2.5	0.5	fruit	vegetable sticks
ERE086	B	9	3	7	19	10	4	5	19	1	10	1	5	17	10	10	5	5	9	39	4	9	2	5	20	8	2	3	7	1	10	3	34	10	1	3	14	4	10	14	0.5	2.5	12	0.5	0.5	0.5	0.5	ice cream	chips
ERE087	B	9	3	8	20	10	2	9	21	2	10	2	8	22	8	10	6	4	10	38	9	5	3	4	21	5	2	3	7	2	8	8	35	9	3	4	16	3	5	8	2.5	2.5	10.5	2.5	2.5	2.5	2.5	fruit	vegetable sticks
ERE088	A	9	3	10	22	10	2	9	21	2	10	2	9	23	8	10	6	4	10	38	9	5	3	5	22	8	2	3	7	2	9	9	40	9	3	3	15	10	10	20	0.5	2.5	10.5	2.5	2.5	2.5	2.5	fruit salad	banana
ERE089	A	9	4	10	23	10	5	5	20	7	10	2	9	28	10	10	8	2	6	36	10	8	5	7	30	8	10	3	7	7	3	10	48	8	5	9	22	7	8	15	0.5	2.5	10.5	2.5	0.5	0.5	0.5	nutella sandwich
ERE090	B	10	5	4	19	10	7	2	19	1	10	1	9	21	6	7	3	7	6	29	5	4	4	9	22	3	3	10	1	3	7	7	34	6	1	1	8	2	9	11	0.5	0.5	10.5	0.5	2.5	0.5	2.5	biscuit	fruit
ERE091	A	8	3	1	12	10	4	6	20	2	10	1	10	23	7	7	5	5	8	32	8	6	6	4	24	7	5	10	1	3	7	8	41	6	3	3	12	4	1	5	0.5	0.5	8.5	0.5	0.5	0.5	0.5	chips	sweets
ERE092	B	8	5	6	19	10	3	2	15	1	10	6	7	24	9	9	8	2	7	35	1	9	8	6	24	9	5	5	5	1	10	9	44	7	1	3	11	3	7	10	2.5	2.5	8.5	0.5	0.5	0.5	2.5	biscuit
ERE093	A	9	4	6	19	10	2	2	14	1	10	1	9	21	10	9	3	7	7	36	8	5	8	4	25	10	8	2	8	2	8	7	45	9	8	6	23	5	6	11	2.5	0.5	10.5	0.5	2.5	0.5	2.5	chips	biscuits
ERE094	B	7	3	8	18	10	4	6	20	3	7	3	7	20	10	10	3	7	6	36	3	4	6	6	19	7	5	6	4	3	7	5	37	5	3	3	11	4	9	13	2.5	0.5	8.5	0.5	0.5	0.5	2.5	chips	sweets
ERE095	A	7	6	8	21	10	4	5	19	3	3	1	3	10	10	10	3	7	6	36	2	5	6	6	19	7	4	6	4	5	5	5	36	5	2	2	9	5	8	13	2.5	0.5	10.5	0.5	0.5	0.5	2.5	cupcake	biscuits
ERE096	A	8	1	4	13	9	1	1	11	1	7	1	7	16	10	10	5	5	8	38	3	2	2	5	12	8	3	7	3	5	5	4	35	8	3	2	13	6	3	9	0.5	2.5	10.5	0.5	0.5	0.5	2.5	Cucumber	fruit
ERE097	B	8	5	6	19	7	3	5	15	3	7	1	7	18	8	6	8	2	8	32	2	6	8	8	24	2	3	9	2	5	5	1	27	5	1	2	8	4	10	14	0.5	2.5	8.5	0.5	2.5	2.5	0.5	fruit salad	banana
ERE098	B	10	3	10	23	9	6	7	22	5	10	3	10	28	10	6	7	3	8	34	3	8	3	8	22	9	2	1	10	2	8	2	34	10	3	3	16	2	2	4	2.5	2.5	8.5	0.5	0.5	0.5	2.5	nutella sandwich	cheese sandwich
ERE099	B	10	1	3	14	9	3	10	22	1	10	1	10	22	9	1	9	2	8	29	3	7	4	6	20	8	3	4	6	1	10	4	36	7	2	2	11	4	4	8	0.5	2.5	8.5	0.5	0.5	2.5	2.5	biscuit	cheese sandwich
ERE100	A	7	1	10	18	10	4	7	21	6	10	1	10	27	10	7	3	7	10	37	9	7	4	7	27	7	3	5	5	4	6	5	35	7	5	5	17	5	9	14	0.5	2.5	10.5	0.5	2.5	2.5	2.5	biscuit	chocolate
ERE101	A	4	3	10	17	3	1	1	5	4	10	3	10	27	10	6	4	6	10	36	3	5	2	6	16	4	7	10	1	10	1	5	38	5	3	5	13	2	10	12	0.5	2.5	4.5	2.5	2.5	0.5	0.5	soup	cheese sandwich
ERE102	A	7	2	8	17	10	3	10	23	1	8	1	7	17	10	9	5	5	8	37	5	5	6	9	25	7	3	3	7	2	8	3	33	7	3	3	13	4	8	12	0.5	2.5	8.5	2.5	2.5	2.5	2.5	nutella sandwich	fruit
ERE103	B	7	4	3	14	10	1	1	12	2	10	1	7	20	10	10	5	5	6	36	6	5	4	5	20	6	5	6	4	5	5	4	35	6	3	4	13	7	9	16	0.5	2.5	8.5	2.5	2.5	0.5	2.5	chips	banana
ERE104	B	10	4	3	17	10	6	6	22	3	10	1	8	22	10	8	9	2	8	37	1	5	2	6	14	7	7	8	2	4	6	8	42	6	5	6	17	6	5	11	0.5	4.5	8.5	2.5	2.5	0.5	2.5	chips	banana
ERE105	B	9	4	5	18	10	3	9	22	9	9	5	8	31	10	10	4	6	8	38	7	9	2	8	26	6	2	2	8	1	10	8	37	9	1	3	13	3	7	10	0.5	2.5	8.5	2.5	2.5	0.5	2.5	cheese sandwich	fruit
ERE106	B	10	6	10	26	10	6	7	23	1	10	4	9	24	9	9	6	4	10	38	2	9	4	8	23	9	3	6	4	2	9	3	36	8	3	4	15	3	10	13	0.5	2.5	8.5	2.5	2.5	2.5	0.5	cake	biscuits
ERE107	A	10	3	5	18	10	7	6	23	5	8	6	6	25	7	7	7	3	6	30	7	8	3	4	22	7	10	1	10	1	10	9	48	10	5	2	17	2	4	6	0.5	2.5	10.5	0.5	2.5	2.5	2.5	chocolate	cheese sandwich
ERE108	A	7	2	8	17	10	3	4	17	7	10	1	10	28	9	9	1	10	10	39	4	6	5	3	18	6	6	7	3	7	3	5	37	6	2	2	10	4	5	9	0.5	2.5	10.5	0.5	0.5	0.5	2.5	sweets	cheese sandwich
ERE109	A	7	2	7	16	9	4	5	18	6	1	1	2	10	8	8	1	10	10	37	4	9	1	6	20	10	7	1	10	1	10	7	46	9	6	10	25	10	10	20	0.5	2.5	10.5	2.5	2.5	2.5	2.5	dates	fruit
ERE110	B	10	1	8	19	10	1	6	17	1	10	3	10	24	9	8	6	4	9	36	6	5	6	6	23	4	5	3	7	2	8	4	33	7	3	3	13	5	8	13	2.5	2.5	10.5	0.5	0.5	2.5	2.5	cornflakes	cheese sandwich
ERE111	A	7	1	10	18	10	5	6	21	3	10	3	10	26	9	9	10	1	8	37	2	10	1	7	20	6	2	2	8	2	8	4	32	7	3	2	12	5	10	15	0.5	2.5	10.5	0.5	2.5	0.5	2.5	chips	fruit
ERE112	A	8	2	4	14	9	5	8	22	1	6	2	9	18	7	6	5	5	10	33	6	9	10	7	32	6	6	7	3	3	7	7	39	6	3	3	12	4	4	8	0.5	2.5	10.5	2.5	2.5	2.5	0.5	chips	sweets
ERE113	B	9	2	5	16	10	3	3	16	1	9	6	9	25	9	8	5	5	7	34	6	5	4	6	21	4	7	5	5	3	7	6	37	6	3	2	11	7	8	15	0.5	2.5	10.5	2.5	2.5	0.5	2.5	cornflakes	cheese sandwich
ERE114	B	9	4	7	20	8	3	5	16	3	9	4	10	26	8	7	6	4	9	34	8	6	9	9	32	8	5	7	3	4	6	6	39	5	4	3	12	6	7	13	0.5	0.5	10.5	0.5	0.5	0.5	2.5	apple	cake
ERE115	B	8	4	6	18	2	5	4	11	4	7	3	7	21	8	9	4	6	10	37	3	2	9	2	16	8	8	3	7	3	7	9	45	8	8	8	24	5	7	12	0.5	0.5	6.5	0.5	2.5	2.5	2.5	jelly	popcorn
ERE116	A	10	1	5	16	3	2	6	11	3	10	1	10	24	9	9	7	3	6	34	1	10	5	6	22	8	5	3	7	3	7	3	36	8	1	1	10	3	8	11	2.5	2.5	8.5	0.5	2.5	2.5	2.5	chocolate	cheese sandwich
ERE117	B	10	2	6	18	9	5	5	19	2	10	1	10	23	5	7	7	3	8	30	3	4	4	9	20	7	2	9	2	4	6	5	35	6	1	1	8	6	6	12	2.5	2.5	10.5	0.5	0.5	0.5	2.5	chocolate	chips
ERE118	A	8	2	9	19	9	6	5	20	1	10	1	10	22	6	6	5	5	5	27	7	5	10	6	28	10	8	10	1	9	2	7	47	4	5	3	12	3	6	9	2.5	0.5	6.5	0.5	2.5	0.5	2.5	cake	sweets
ERE119	B	10	6	4	20	9	7	7	23	3	10	5	9	27	10	10	10	1	6	37	9	8	3	6	26	6	3	5	5	3	7	4	33	9	2	3	14	6	8	14	0.5	0.5	8.5	0.5	2.5	0.5	2.5	cheese sandwich	fruit
ERE120	B	10	1	10	21	8	5	7	20	8	10	1	10	29	10	10	5	5	10	40	8	10	8	10	36	10	10	1	10	1	10	8	50	10	3	3	16	4	4	8	4.5	4.5	8.5	2.5	0.5	0.5	0.5	biscuit
ERE121	A	8	8	5	21	10	7	7	24	3	8	7	7	25	5	5	9	2	8	29	7	5	5	5	22	6	7	9	2	4	6	5	39	2	1	1	4	4	6	10	2.5	4.5	10.5	0.5	0.5	0.5	2.5	chocolate	chips
ERE122	A	9	5	5	19	8	6	6	20	2	9	1	9	21	6	7	9	2	9	33	4	3	2	10	19	2	2	7	3	3	7	2	26	1	1	2	4	3	4	7	0.5	4.5	10.5	0.5	0.5	0.5	0.5	sweets	chips
ERE123	B	7	4	5	16	9	5	7	21	3	8	6	9	26	6	6	5	5	8	30	6	6	3	8	23	7	5	8	2	4	6	5	37	6	7	1	14	5	5	10	0.5	2.5	10.5	2.5	2.5	0.5	2.5	biscuit	chips
ERE124	A	8	3	7	18	6	2	5	13	3	7	2	10	22	9	4	3	7	7	30	6	10	9	5	30	7	5	7	3	4	6	4	36	3	1	2	6	1	8	9	0.5	0.5	8.5	0.5	0.5	0.5	2.5	chips	sweets
ERE125	B	9	4	6	19	8	3	4	15	2	8	1	8	19	7	7	5	5	7	31	5	6	6	7	24	4	6	7	3	4	6	3	33	5	4	2	11	4	5	9	0.5	0.5	10.5	0.5	0.5	0.5	2.5	chips	fruit
ERE126	A	10	1	10	21	9	6	6	21	1	10	3	10	24	9	10	2	8	10	39	10	9	3	9	31	8	3	6	4	4	6	3	34	10	5	3	18	3	5	8	0.5	0.5	8.5	0.5	0.5	0.5	0.5	croissant	biscuits
ERE127	B	10	3	10	23	10	2	7	19	3	10	1	10	24	10	10	5	5	10	40	8	8	3	7	26	8	3	2	8	3	7	4	35	8	3	5	16	5	10	15	0.5	2.5	10.5	2.5	0.5	2.5	2.5	biscuit	chocolate
ERE128	A	10	1	7	18	8	3	8	19	6	8	3	8	25	8	8	3	7	10	36	3	2	8	10	23	6	3	5	5	5	5	3	32	6	5	5	16	2	5	7	0.5	0.5	8.5	2.5	0.5	0.5	0.5	sweets	biscuits
ERE129	A	10	2	9	21	10	10	10	30	3	10	1	10	24	10	3	7	3	10	33	2	10	3	10	25	1	3	6	4	2	8	1	25	5	1	1	7	3	10	13	0.5	2.5	10.5	0.5	2.5	0.5	0.5	Popcorn	cornflakes
ERE130	A	9	4	6	19	9	5	9	23	2	9	3	10	24	5	6	6	4	9	30	7	5	4	6	22	5	4	5	5	3	7	4	33	6	5	4	15	5	6	11	0.5	0.5	10.5	0.5	0.5	0.5	2.5	biscuit
ERE131	B	9	4	3	16	10	6	7	23	3	7	1	8	19	5	6	4	6	7	28	3	6	4	8	21	6	3	6	4	3	7	2	31	3	1	1	5	1	1	2	0.5	0.5	10.5	0.5	0.5	0.5	0.5	cupcake	biscuits
ERE132	B	7	5	6	18	9	4	4	17	1	5	3	7	16	8	9	7	3	10	37	4	5	5	8	22	6	1	7	3	3	7	1	28	3	1	1	5	1	1	2	0.5	4.5	8.5	0.5	0.5	0.5	2.5	biscuit	chips
ERE133	B	6	2	6	14	7	3	7	17	3	7	3	5	18	8	8	7	3	10	36	3	6	5	7	21	8	3	4	6	4	6	4	35	8	4	7	19	6	9	15	2.5	2.5	10.5	2.5	2.5	2.5	0.5	fruit	sweets
ERE134	A	10	4	10	24	10	6	5	21	1	7	1	10	19	10	10	4	6	6	36	8	6	5	4	23	6	5	7	3	1	10	4	36	7	5	3	15	4	4	8	0.5	2.5	2.5	6.5	0.5	0.5	2.5	Yoghurt	cheese sandwich
ERE135	A	10	4	10	24	10	3	3	16	1	5	1	9	16	9	8	5	5	6	33	6	5	5	4	20	5	4	7	3	3	7	3	32	4	2	3	9	4	6	10	0.5	2.5	6.5	0.5	0.5	0.5	2.5	chocolate	biscuits
ERE136	B	8	3	10	21	10	2	7	19	6	10	10	10	36	10	10	2	9	10	41	4	5	4	2	15	8	8	3	7	3	7	6	42	8	2	3	13	3	9	12	0.5	2.5	10.5	2.5	2.5	2.5	2.5	biscuit	cheese sandwich
ERE137	A	8	6	7	21	7	5	5	17	2	8	3	6	19	7	7	5	5	10	34	7	5	5	5	22	6	5	6	4	3	7	4	35	5	4	4	13	3	5	8	0.5	2.5	8.5	0.5	0.5	0.5	2.5	soup	biscuits
ERE138	A	10	3	6	19	10	3	1	14	4	9	1	9	23	9	9	2	9	8	37	8	8	8	5	29	5	4	9	2	4	6	3	33	7	4	6	17	6	7	13	0.5	0.5	8.5	2.5	0.5	0.5	2.5	chips	biscuits
ERE139	B	8	7	7	22	6	5	3	14	1	9	4	8	22	8	8	2	9	9	36	4	5	3	4	16	4	6	8	2	3	7	6	36	3	1	1	5	6	4	10	0.5	0.5	6.5	2.5	2.5	0.5	2.5	biscuit	fruit
ERE140	B	8	5	6	19	3	7	9	19	1	8	3	8	20	9	10	3	7	10	39	4	8	4	9	25	5	3	5	5	5	5	2	30	7	2	5	14	6	6	12	0.5	0.5	10.5	0.5	2.5	0.5	2.5	grapes	biscuits
ERE141	A	8	1	7	16	8	8	5	21	3	10	1	9	23	8	9	9	2	7	35	9	4	7	7	27	8	4	1	10	1	10	2	36	7	6	8	21	7	9	16	0.5	2.5	8.5	0.5	2.5	2.5	4.5	Indomi	cornflakes
ERE142	B	9	6	7	22	9	8	6	23	6	10	2	10	28	9	10	8	3	10	40	8	5	8	10	31	9	4	2	9	1	10	4	39	7	4	6	17	2	5	7	0.5	0.5	8.5	0.5	0.5	0.5	2.5	cornflakes	nutella sandwich
ERE143	B	7	3	6	16	9	4	5	18	8	10	3	10	31	10	9	2	9	6	36	5	8	3	3	19	3	6	6	4	6	4	9	38	7	2	8	17	3	7	10	0.5	2.5	8.5	0.5	2.5	0.5	2.5	soup	biscuits
ERE144	B	9	1	7	17	10	6	9	25	9	10	8	10	37	10	7	1	10	9	37	10	8	3	2	23	9	2	7	3	2	9	2	34	10	1	1	12	5	7	12	0.5	0.5	8.5	0.5	0.5	0.5	2.5	chips	biscuits
ERE145	A	10	6	5	21	8	10	5	23	2	9	1	9	21	8	7	2	9	9	35	6	5	5	8	24	4	5	5	5	3	7	4	33	6	3	3	12	7	8	15	0.5	0.5	8.5	0.5	0.5	0.5	0.5	apple	banana
ERE146	A	10	3	10	23	10	2	10	22	9	10	1	10	30	10	10	4	6	7	37	3	10	1	8	22	7	5	6	4	3	7	5	37	8	1	8	17	4	8	12	0.5	0.5	8.5	0.5	2.5	0.5	0.5	carrots	cucumber
ERE147	B	10	5	10	25	10	5	5	20	8	10	10	10	38	10	10	10	1	8	39	10	5	10	10	35	5	5	2	9	1	10	5	37	5	10	10	25	10	10	20	0.5	0.5	10.5	2.5	2.5	2.5	2.5	apple	fruit salad
ERE 148	A	9	4	2	15	7	7	5	19	3	10	2	9	24	6	6	7	3	10	32	7	6	5	5	23	5	5	9	2	5	5	3	34	7	3	2	12	1	3	4	0.5	2.5	8.5	0.5	0.5	0.5	2.5	cheese sandwich	croissant
ERE 149	A	8	10	2	20	9	9	7	25	8	8	3	8	27	6	7	7	3	9	32	7	5	6	9	27	7	8	3	7	3	7	9	44	5	4	3	12	2	4	6	0.5	0.5	8.5	0.5	0.5	0.5	0.5	sweets	chocolate
ERE 150	B	4	3	5	12	8	4	5	17	5	7	5	9	26	5	4	7	3	7	26	6	5	7	5	23	7	5	7	3	4	6	3	35	4	2	2	8	4	4	8	0.5	0.5	10.5	0.5	0.5	0.5	2.5	fruit	biscuits
ERE149
ERE150
[truncated: 5 more columns]

## Sheet: Vasc
ID	Randomisation	Date	SBPSBsl1	DBPSBsl1	HRSBsl1	SBPSBsl2	DBPSBsl2	HRSBsl2	SBPSBsl3	DBPSBsl3	HRSBsl3	SBPSBslMean	DBPSBslMean	HRSBslMean		RTSBsl
ERE001	A	2014-10-20	110	68	117	111	74	119	108	71	114	109.667	71	116.667
ERE002	B	2014-10-20	81	35	103	79	38	105	94	62	102	84.6667	45	103.333
ERE003	A	2014-10-20	120	72	94	105	67	99	107	69	92	110.667	69.3333	95
ERE004	B	2014-10-20	123	55	112	112	82	112	115	55	110	116.667	64	111.333
ERE005	A	2014-10-20	97	72	116
ERE006	B	2014-10-20	97	55	119	99	53	111	89	65	111	95	57.6667	113.667
ERE007	A	2014-10-20	88	51	112	97	98	114	98	53	109	94.3333	67.3333	111.667
ERE008	B	2014-10-20	80	60	106	84	57	100	102	76	97	88.6667	64.3333	101
ERE009	B	2014-10-20	110	75	89	113	67	90	117	46	88	113.333	62.6667	89
ERE010	B	2014-10-20	101	61	101	93	65	101	102	58	94	98.6667	61.3333	98.6667
ERE011	A	2014-10-21	99	61	120	99	64	119	100	65	128	99.3333	63.3333	122.333
ERE012	A	2014-10-21	107	44	100	95	58	97	97	64	98	99.6667	55.3333	98.3333
ERE013	B	2014-10-21	100	54	103	101	60	104	102	54	102	101	56	103
ERE014	B	2014-10-22	107	61	114	92	42	106	92	59	106	97	54	108.667
ERE015	A	2014-10-22	107	76	81	113	68	86	108	63	74	109.333	69	80.3333
ERE016	A	2014-10-22	104	71	106	101	69	97	96	54	86	100.333	64.6667	96.3333
ERE017	B	2014-10-23	99	56	106	95	32	106	96	46	110	96.6667	44.6667	107.333
ERE018	A	2014-10-23	96	68	107	97	49	108	93	54	110	95.3333	57	108.333
ERE019	B	2014-10-23	92	50	105	91	58	109	92	57	111	91.6667	55	108.333
ERE020	A	2014-10-23	87	61	106	88	60	97	100	72	108	91.6667	64.3333	103.667
ERE021	B	2014-10-23	111	71	122	103	77	119	111	71	127	108.333	73	122.667
ERE022	B	2014-10-26	87	62	103	94	66	98	99	67	98	93.3333	65	99.6667
ERE023	A	2014-10-26	110	60	119	107	52	122	111	59	122	109.333	57	121
ERE024	A	2014-10-26	95	58	101	97	55	94	98	59	108	96.6667	57.3333	101
ERE025	A	2014-10-27	88	52	109	93	44	111	88	50	111	89.6667	48.6667	110.333
ERE026	B	2014-10-27	91	55	97	89	51	101	92	50	101	90.6667	52	99.6667
ERE027	B	2014-10-27	94	60	117	97	48	112	101	34	112	97.3333	47.3333	113.667
ERE028	A	2014-10-27	94	60	95	92	45	88	92	57	99	92.6667	54	94
ERE029	B	2014-10-28	84	43	83	91	52	85	80	46	98	85	47	88.6667
ERE030	A	2014-10-28	111	54	116	91	59	106	105	83	108	102.333	65.3333	110
ERE031	A	2014-10-28	85	41	94	65	38	103	76	44	99	75.3333	41	98.6667
ERE032	B	2014-10-28	95	67	108	97	61	112	93	71	115	95	66.3333	111.667
ERE033	A	2014-10-28	83	57	122	83	51	125	80	48	120	82	52	122.333
ERE034	B	2014-10-28	99	65	106	95	58	105	99	66	106	97.6667	63	105.667
ERE035	A	2014-10-28
ERE036	B	2014-10-29	100	69	99	95	49	99	84	59	102	93	59	100
ERE037	A	2014-10-29	103	53	80	100	66	84	96	63	84	99.6667	60.6667	82.6667
ERE038	A	2014-11-12	95	64	115	89	62	116	90	55	108	91.3333	60.3333	113
ERE039	B	2014-11-12	99	75	81	99	53	92	120	84	85	106	70.6667	86
ERE040	B	2014-11-13	94	48	76	96	39	75	100	67	95	96.6667	51.3333	82
ERE041	B	2014-11-13	99	67	105	102	46	90	104	66	105	101.667	59.6667	100
ERE042	A	2014-11-13	109	60	114	106	56	106	97	50	106	104	55.3333	108.667
ERE043	B	2014-11-13	101	55	97	94	58	91	95	64	101	96.6667	59	96.3333
ERE044	A	2014-11-13	94	59	145	92	64	146	92	50	149	92.6667	57.6667	146.667
ERE045	B	2014-11-13	79	50	103	88	46	99	82	50	104	83	48.6667	102
ERE046	A	2014-11-16	104	58	111	97	59	102	94	41	101	98.3333	52.6667	104.667
ERE047	B	2014-11-16	109	63	125
ERE048	A	2014-11-16	91	45	102	98	61	112	105	66	99	98	57.3333	104.333
ERE049	B	2014-11-17	82	40	99	83	42	98	83	55	107	82.6667	45.6667	101.333
ERE050	A	2014-11-17	100	91	127	108	66	119	100	57	109	102.667	71.3333	118.333
ERE051	B	2014-11-17	103	64	109	97	68	105	97	66	110	99	66	108
ERE052	A	2014-11-17	99	72	105	102	67	103	94	61	115	98.3333	66.6667	107.667
ERE053	B	2014-11-17	87	55	96	85	51	96	91	56	95	87.6667	54	95.6667
ERE054	A	2014-11-18	95	59	121	83	62	126	89	49	118	89	56.6667	121.667
ERE055	B	2014-11-18	100	52	78	92	50	75	88	42	76	93.3333	48	76.3333
ERE056	A	2014-11-18	98	55	85	99	61	81	112	42	88	103	52.6667	84.6667
ERE057	B	2014-11-18	99	65	122
ERE058	B	2014-11-19	114	61	94	119	66	93	99	68	102	110.667	65	96.3333
ERE059	A	2014-11-19	113	64	101	111	59	98	113	67	99	112.333	63.3333	99.3333
ERE060	A	2014-11-19	103	63	110	94	71	101	93	69	105	96.6667	67.6667	105.333
ERE061	A	2014-11-19	100	66	103	101	63	96	95	53	96	98.6667	60.6667	98.3333
ERE062	B	2014-11-19	104	65	118	109	67	109	98	48	110	103.667	60	112.333
ERE063	B	2014-11-19	104	47	100	96	58	96	102	54	99	100.667	53	98.3333
ERE064	A	2014-11-19	87	59	115	94	49	124	84	51	120	88.3333	53	119.667
ERE065	A	2014-11-19	90	42	112	82	45	117	75	50	111	82.3333	45.6667	113.333
ERE066	A	2014-11-20	92	49	93	90	62	93	93	49	100	91.6667	53.3333	95.3333
ERE067	B	2014-11-20	97	54	108	90	47	103	94	54	104	93.6667	51.6667	105
ERE068	B	2014-11-20	99	82	118	114	67	115	100	68	110	104.333	72.3333	114.333
ERE069	B	2014-11-20	98	61	123	97	62	120	98	57	126	97.6667	60	123
ERE070	A	2014-11-20	88	61	103	82	50	100	89	60	102	86.3333	57	101.667
ERE071	A	2014-11-20	79	59	105	88	54	105	99	58	103	88.6667	57	104.333
ERE072	B	2014-11-23	92	46	93	92	51	91	103	56	90	95.6667	51	91.3333
ERE073	B	2014-11-23	82	42	121	82	56	120	82	53	122	82	50.3333	121
ERE074	B	2014-11-23	99	58	85	106	54	78	94	61	77	99.6667	57.6667	80
ERE075	A	2014-11-27	108	57	108	108	58	101	110	64	106	108.667	59.6667	105
ERE076	A	2014-11-27	102	61	112	105	57	108	100	62	110	102.333	60	110
ERE077	A	2014-11-27	107	62	116	101	55	119	101	65	122	103	60.6667	119
ERE078	B	2014-11-27	96	66	107	98	59	105	94	53	95	96	59.3333	102.333
ERE079	A	2014-11-27	102	60	77	95	55	79	98	59	83	98.3333	58	79.6667
ERE080	B	2014-11-30	104	66	106	102	60	106	106	60	106	104	62	106
ERE081	A	2014-11-30	97	57	105	106	57	108	92	51	103	98.3333	55	105.333
ERE082	B	2014-11-30	93	51	108	87	35	108	80	57	114	86.6667	47.6667	110
ERE083	A	2014-11-30	94	57	110	96	63	114	99	63	112	96.3333	61	112
ERE084	B	2014-11-30	95	62	103	100	59	101	92	55	99	95.6667	58.6667	101
ERE085	A	2014-12-07	100	63	116	102	57	117	97	62	116	99.6667	60.6667	116.333
ERE086	B	2014-12-07	104	56	113	103	63	114	104	66	113	103.667	61.6667	113.333
ERE087	B	2014-12-07	100	65	102	99	55	107	93	64	108	97.3333	61.3333	105.667
ERE088	A	2014-12-08	106	61	102	99	69	90	108	75	101	104.333	68.3333	97.6667
ERE089	A	2014-12-08	97	58	90	102	63	87	98	53	94	99	58	90.3333
ERE090	B	2014-12-08	82	54	116	83	50	113	78	49	123	81	51	117.333
ERE091	A	2014-12-08	98	50	102	87	62	108	102	57	103	95.6667	56.3333	104.333
ERE092	B	2014-12-08	113	53	89	104	62	89	100	47	89	105.667	54	89
ERE093	A	2014-12-08	98	52	96	96	47	98	98	46	92	97.3333	48.3333	95.3333
ERE094	B	2014-12-11	96	59	84	98	61	87	90	57	90	94.6667	59	87
ERE095	A	2014-12-14	78	44	106	84	57	112	78	40	107	80	47	108.333
ERE096	A	2014-12-14	94	57	108	85	64	106	96	58	106	91.6667	59.6667	106.667
ERE097	B	2014-12-14	97	55	114	89	52	111	97	65	110	94.3333	57.3333	111.667
ERE098	B	2014-12-14	89	53	83	92	61	81	86	50	101	89	54.6667	88.3333
ERE099	B	2014-12-15	83	55	91	99	61	92	89	50	88	90.3333	55.3333	90.3333
ERE100	A	2014-12-15	90	66	99	91	60	96	91	64	103	90.6667	63.3333	99.3333
ERE101	A	2014-12-15	90	64	93	98	63	91	96	46	96	94.6667	57.6667	93.3333
ERE102	A	2014-12-15	97	55	92	96	52	90	100	56	88	97.6667	54.3333	90
ERE103	B	2014-12-15	104	70	98	99	60	86	103	68	102	102	66	95.3333
ERE104	B	2014-12-16	84	52	103	91	45	92	85	45	96	86.6667	47.3333	97
ERE105	B	2014-12-16	88	51	81	100	59	87	91	51	91	93	53.6667	86.3333
ERE106	B	2014-12-16	85	54	108	88	50	111	82	48	110	85	50.6667	109.667
ERE107	A	2014-12-16	99	53	90	92	45	93	99	39	89	96.6667	45.6667	90.6667
ERE108	A	2014-12-17	110	65	88	102	67	84	104	65	104	105.333	65.6667	92
ERE109	A	2014-12-17	88	62	92	91	63	85	93	51	90	90.6667	58.6667	89
ERE110	B	2014-12-17	100	74	90	100	65	100	97	69	103	99	69.3333	97.6667
ERE111	A	2014-12-17	95	56	110	95	61	101	91	49	101	93.6667	55.3333	104
ERE112	A	2014-12-17	86	64	105	92	58	115	105	39	115	94.3333	53.6667	111.667
ERE113	B	2014-12-17	88	57	106	91	58	103	90	59	114	89.6667	58	107.667
ERE114	B	2014-12-17	97	53	81	103	57	93	87	50	91	95.6667	53.3333	88.3333
ERE115	B	2014-12-17	93	52	112	97	57	109	88	54	105	92.6667	54.3333	108.667
ERE116	A	2014-12-17	102	56	100	103	64	102	103	62	100	102.667	60.6667	100.667
ERE117	B	2014-12-18	87	42	96	98	46	87	104	55	98	96.3333	47.6667	93.6667
ERE118	A	2014-12-18	76	59	110	77	47	106	78	52	112	77	52.6667	109.333
ERE119	B	2014-12-18	109	61	116	96	60	117	103	68	117	102.667	63	116.667
ERE120	B	2014-12-18	95	55	96	89	60	86	90	57	92	91.3333	57.3333	91.3333
ERE121	A	2014-12-18	97	71	98	90	61	101	81	47	105	89.3333	59.6667	101.333
ERE122	A	2014-12-18	96	50	103	93	50	103	93	58	108	94	52.6667	104.667
ERE123	B	2014-12-18	106	70	115	103	57	118	109	60	112	106	62.3333	115
ERE124	A	2014-12-18	87	47	92	94	51	102	105	51	89	95.3333	49.6667	94.3333
ERE125	B	2014-12-18	97	56	113	99	57	109	101	56	108	99	56.3333	110
ERE126	A	2014-12-21	93	61	106	95	64	115	110	62	118	99.3333	62.3333	113
ERE127	B	2014-12-21	108	52	116	86	41	116	104	58	112	99.3333	50.3333	114.667
ERE128	A	2014-12-21	111	61	94	93	62	97	78	56	89	94	59.6667	93.3333
ERE129	A	2014-12-21	93	69	112	97	60	110	90	64	106	93.3333	64.3333	109.333
ERE130	A	2014-12-21	101	68	87	100	61	96	106	74	101	102.333	67.6667	94.6667
ERE131	B	2014-12-21	93	51	105	88	53	112	80	37	101	87	47	106
ERE132	B	2014-12-22	92	65	106	103	62	100	89	54	99	94.6667	60.3333	101.667
ERE133	B	2014-12-22	90	54	107	90	55	107	98	55	115	92.6667	54.6667	109.667
ERE134	A	2014-12-22	106	70	89	98	66	88	94	59	83	99.3333	65	86.6667
ERE135	A	2014-12-22	103	71	113	97	72	115	97	57	111	99	66.6667	113
ERE136	B	2014-12-22	100	55	113	99	71	110	94	52	119	97.6667	59.3333	114
ERE137	A	2014-12-22	114	65	94	96	74	105	94	58	102	101.333	65.6667	100.333
ERE138	A	2014-12-23	95	67	92	101	62	93	101	50	99	99	59.6667	94.6667
ERE139	B	2014-12-23	84	53	95	98	41	88	95	61	94	92.3333	51.6667	92.3333
ERE140	B	2014-12-23	99	56	109	110	86	118	96	50	109	101.667	64	112
ERE141	A	2014-12-23	104	62	118	95	59	116	94	61	122	97.6667	60.6667	118.667
ERE142	B	2015-01-06	95	57	94	96	54	95	90	51	98	93.6667	54	95.6667
ERE143	B	2015-01-06	105	68	108	102	64	112	99	56	114	102	62.6667	111.333
ERE144	B	2015-01-06
ERE145	A	2015-01-07	105	64	96	105	56	106	106	55	102	105.333	58.3333	101.333
ERE146	A	2015-01-07	112	68	107	99	64	107	102	64	103	104.333	65.3333	105.667
ERE147	B	2015-01-07	109	74	102	102	66	107	102	67	103	104.333	69	104
ERE 148	A	2015-01-07	99	58	98	102	61	94	90	54	102	97	57.6667	98
ERE 149	A	2015-01-08	97	67	87	103	67	87	113	47	90	104.333	60.3333	88
ERE 150	B	2015-01-08	91	55	91	94	56	93	95	48	93	93.3333	53	92.3333
ERE149
ERE150

## Sheet: Hist
ID	HiChol1	Hichol2	Hichol3	CHD1	CHD2	CHD3	oweight1	oweight2	oweight3	hypert1	hypert2	hypert3	NIDDM1	NIDDM2	NIDDM3	IDDM1	IDDM2	IDDM3	lungsx	heartsx	GIsx	liversx	kidneysx	lungmed	heartmed	GImed	livermed	kidmed	Drugsreg
ERE001	8	0	0	0	0	0	8	5	0	0	0	0	0	0	0	0	0	0	0		0	0	0	0	0	0	0	0	0
ERE002	0	0	0	0	0	0	1	2	0	7	0	0	8	0	0	0	0	0	0	0	0	0	0	0	0	0	0	0	0
ERE003	0	0	0	0	0	0	0	0	0	6	5	8	6	8	0	0	0	0	0	0	0	0	0	0	0	0	0	0	2
ERE004	0	0	0	0	0	0	2	1	0	0	0	0	2	0	0	0	0	0	0	0	0	0	0	0	0	0	0	0	0
ERE005	2	7	0	0	0	0	0	0	0	8	0	0	5	0	0	0	0	0	0	0	0	0	0	0	0	0	0	0	2
ERE006	0	0	0	0	0	0	0	0	0	0	0	0	6	0	0	0	0	0	0	0	0	0	0	0	0	0	0	0	0
ERE007	0	0	0	0	0	0	0	0	0	0	0	0	0	0	0	0	0	0	0	0	0	0	0	0	0	0	0	0	0
ERE008	7	8	0	0	0	0	0	0	0	7	8	0	7	8	0	0	0	0	0	0	0	0	0	0	0	0	0	0	0
ERE009	7	8	5	7	8	6	0	0	0	7	8	0	7	8	0	0	0	0	0	0	0	0	0	0	0	0	0	0	0
ERE010	0	0	0	0	0	0	0	0	0	8	5	6	7	5	8	0	0	0	0	0	0	0	0	0	0	0	0	0	2
ERE011	0	0	0	0	0	0	0	0	0	0	0	0	0	0	0	0	0	0	0	0	0	0	0	0	0	0	0	0	0
ERE012	0	0	0	0	0	0	0	0	0	0	0	0	0	0	0	0	0	0	0	0	0	0	0	0	0	0	0	0	2
ERE013	6	0	0	0	0	0	0	0	0	5	0	0	0	0	0	0	0	0	0	0	0	0	0	0	0	0	0	0	0
ERE014	0	0	0	0	0	0	0	0	0	0	0	0	0	0	0	0	0	0	0	0	0	0	0	0	0	0	0	0	2
ERE015	0	0	0	0	0	0	0	0	0	7	8	0	7	8	0	0	0	0	0	0	0	0	0	0	0	0	0	0	1
ERE016	0	0	0	0	0	0	0	0	0	5	0	0	0	0	0	0	0	0	0	0	0	0	0	0	0	0	0	0	0
ERE017	0	0	0	0	0	0	0	0	0	5	0	0	0	0	0	0	0	0	0	0	0	0	0	0	0	0	0	0	0
ERE018	0	0	0	0	0	0	0	0	0	5	6	8	5	7	8	0	0	0	0	0	0	0	0	0	0	0	0	0	0
ERE019	0	0	0	0	0	0	0	0	0	7	8	6	0	0	0	0	0	0	0	0	0	0	0	0	0	0	0	0	0
ERE020	0	0	0	0	0	0	0	0	0	7	8	6	0	0	0	0	0	0	0	0	0	0	0	0	0	0	0	0	0
ERE021	0	0	0	0	0	0	0	0	0	5	7	6	8	6	5	0	0	0	0	0	0	0	0	0	0	0	0	0	0
ERE022	0	0	0	5	0	0	0	0	0	5	0	0	5	0	0	0	0	0	0	0	0	0	0	0	0	0	0	0	0
ERE023	8	6	0	0	0	0	0	0	0	8	6	0	8	6	0	0	0	0	0	0	0	0	0	0	0	0	0	0	0
ERE024	2	0	0	0	0	0	0	0	0	5	6	7	0	0	0	0	0	0	0	0	0	0	0	0	0	0	0	0	0
ERE025	5	7	6	0	0	0	1	0	0	5	6	8	0	0	0	0	0	0	0	0	0	0	0	0	0	0	0	0	0
ERE026	0	0	0	0	0	0	0	0	0	0	0	0	0	0	0	0	0	0	0	0	0	0	0	0	0	0	0	0	0
ERE027	0	0	0	0	0	0	0	0	0	0	0	0	0	0	0	0	0	0	0	0	0	0	0	0	0	0	0	0	2
ERE028	0	0	0	0	0	0	0	0	0	5	7	0	0	0	0	0	0	0	0	0	0	0	0	0	0	0	0	0	0
ERE029	7	8	6	5	0	0	0	0	0	5	0	0	0	0	0	0	0	0	0	0	0	0	0	0	0	0	0	0	0
ERE030	0	0	0	0	0	0	0	0	0	0	0	0	5	0	0	0	0	0	0	0	0	0	0	0	0	0	0	0	0
ERE031	0	0	0	0	0	0	0	0	0	7	8	0	7	8	0	0	0	0	0	0	0	0	0	0	0	0	0	0	2
ERE032	0	0	0	0	0	0	0	0	0	0	0	0	0	0	0	0	0	0	0	0	0	0	0	0	0	0	0	0	0
ERE033	0	0	0	0	0	0	0	0	0	2	5	7	7	8	2	0	0	0	0	0	0	0	0	0	0	0	0	0	2
ERE034	0	0	0	0	0	0	0	0	0	0	0	0	7	8	0	0	0	0	0	0	0	0	0	0	0	0	0	0	0
ERE035	0	0	0	0	0	0	0	0	0	0	0	0	0	0	0	0	0	0	0	0	0	0	0	0	0	0	0	0	2
ERE036	0	0	0	0	0	0	0	0	0	0	0	0	0	0	0	0	0	0	0	0	0	0	0	0	0	0	0	0	0
ERE037	0	0	0	0	0	0	0	0	0	0	0	0	0	0	0	0	0	0	0	0	0	0	0	0	0	0	0	0	0
ERE038	0	0	0	0	0	0	0	0	0	5	6	7	8	5	6	0	0	0	0	0	0	0	0	0	0	0	0	0	0
ERE039	0	0	0	0	0	0	0	0	0	0	0	0	5	6	7	0	0	0	0	0	0	0	0	0	0	0	0	0	2
ERE040	0	0	0	0	0	0	0	0	0	5	6	7	8	7	6	0	0	0	0	0	0	0	0	0	0	0	0	0	0
ERE041	0	0	0	0	0	0	0	0	0	0	0	0	5	6	7	0	0	0	0	0	0	0	0	0	0	0	0	0	0
ERE042	0	0	0	0	0	0	0	0	0	0	0	0	0	0	0	0	0	0	0	0	0	0	0	0	0	0	0	0	0
ERE043	0	0	0	0	0	0	0	0	0	5	6	7	8	7	5	0	0	0	0	0	0	0	0	0	0	0	0	0	0
ERE044	0	0	0	0	0	0	0	0	0	5	6	7	0	0	0	0	0	0	0	0	0	0	0	0	0	0	0	0	0
ERE045	0	0	0	0	0	0	0	0	0	0	0	0	0	0	0	0	0	0	0	0	0	0	0	0	0	0	0	0	0
ERE046	0	0	0	0	0	0	0	0	0	6	0	0	5	0	0	0	0	0	0	0	0	0	0	0	0	0	0	0	1
ERE047	0	0	0	0	0	0	0	0	0	0	0	0	4	5	7	0	0	0	0	0	0	0	0	0	0	0	0	0	2
ERE048	0	0	0	0	0	0	0	0	0	5	7	8	6	5	7	0	0	0	0	0	0	0	0	0	0	0	0	0	2
ERE049	0	0	0	0	0	0	0	0	0	0	0	0	0	0	0	0	0	0	0	0	0	0	0	0	0	0	0	0	1
ERE050	0	0	0	0	0	0	0	0	0	0	0	0	5	6	0	0	0	0	0	0	0	0	0	0	0	0	0	0	0
ERE051	0	0	0	0	0	0	0	0	0	7	8	0	5	6	0	0	0	0	0	0	0	0	0	0	0	0	0	0	2
ERE052	0	0	0	0	0	0	0	0	0	5	6	0	7	8	6	0	0	0	0	0	0	0	0	0	0	0	0	0	0
ERE053	5	6	7	0	0	0	0	0	0	5	6	8	0	0	0	0	0	0	0	0	0	0	0	0	0	0	0	0	0
ERE054	0	0	0	5	6	7	0	0	0	5	6	7	5	6	8	0	0	0	0	0	0	0	0	0	0	0	0	0	2
ERE055	5	0	0	0	0	0	0	0	0	0	0	0	0	0	0	0	0	0	0	0	0	0	0	0	0	0	0	0	0
ERE056	0	0	0	0	0	0	0	0	0	0	0	0	5	6	0	0	0	0	0	0	0	0	0	0	0	0	0	0	1
ERE057	0	0	0	0	0	0	0	0	0	0	0	0	0	0	0	0	0	0	0	0	0	0	0	0	0	0	0	0	0
ERE058	0	0	0	0	0	0	0	0	0	5	6	7	8	5	6	0	0	0	0	0	0	0	0	0	0	0	0	0	0
ERE059	0	0	0	0	0	0	0	0	0	5	6	0	5	6	0	0	0	0	0	0	0	0	0	0	0	0	0	0	0
ERE060	0	0	0	0	0	0	0	0	0	5	6	0	0	0	0	0	0	0	0	0	0	0	0	0	0	0	0	0	0
ERE061	0	0	0	0	0	0	0	0	0	7	8	0	0	0	0	0	0	0	0	0	0	0	0	0	0	0	0	0	0
ERE062	0	0	0	0	0	0	0	0	0	5	6	0	5	6	0	0	0	0	0	0	0	0	0	0	0	0	0	0	2
ERE063	0	0	0	0	0	0	0	0	0	5	6	0	7	8	0	0	0	0	0	0	0	0	0	0	0	0	0	0	0
ERE064	0	0	0	0	0	0	0	0	0	0	0	0	0	0	0	0	0	0	0	0	0	0	0	0	0	0	0	0	0
ERE065	5	0	0	0	0	0	0	0	0	0	0	5	0	0	0	0	0	0	0	0	0	0	0	0	0	0	0	0	0
ERE066	0	0	0	0	0	0	0	0	0	0	0	0	5	6	7	0	0	0	0	0	0	0	0	0	0	0	0	0	0
ERE067	0	0	0	0	0	0	0	0	0	5	0	0	0	0	0	0	0	0	0	0	0	0	0	0	0	0	0	0	2
ERE068	0	0	0	0	0	0	0	0	0	5	6	7	0	0	0	0	0	0	0	0	0	0	0	0	0	0	0	0	2
ERE069	0	0	0	0	0	0	0	0	0	0	0	0	0	0	0	0	0	0	0	0	0	0	0	0	0	0	0	0	2
ERE070	0	0	0	0	0	0	0	0	0	0	0	0	0	0	0	0	0	0	0	0	0	0	0	0	0	0	0	0	2
ERE071	0	0	0	0	0	0	0	0	0	2	0	0	2	0	0	0	0	0	0	0	0	0	0	0	0	0	0	0	2
ERE072	0	0	0	0	0	0	0	0	0	2	5	0	0	0	0	0	0	0	0	0	0	0	0	0	0	0	0	0	2
ERE073	0	0	0	0	0	0	0	0	0	5	6	7	8	6	5	0	0	0	0	0	0	0	0	0	0	0	0	0	0
ERE074	0	0	0	0	0	0	0	0	0	0	0	0	7	0	0	0	0	0	0	0	0	0	0	0	0	0	0	0	0
ERE075	0	0	0	0	0	0	0	0	0	0	0	0	5	6	0	0	0	0	0	0	0	0	0	0	0	0	0	0	0
ERE076	5	0	0	0	0	0	0	0	0	5	0	0	7	8	0	0	0	0	0	0	0	0	0	0	0	0	0	0	0
ERE077	0	0	0	0	0	0	0	0	0	5	6	7	7	8	5	0	0	0	0	0	0	0	0	0	0	0	0	0	2
ERE078	0	0	0	5	6	0	0	0	0	6	7	8	0	0	0	0	0	0	0	0	0	0	0	0	0	0	0	0	0
ERE079	0	0	0	0	0	0	0	0	0	0	0	0	5	6	0	0	0	0	0	0	0	0	0	0	0	0	0	0	0
ERE080	0	0	0	0	0	0	0	0	0	5	6	7	8	6	5	0	0	0	0	0	0	0	0	0	0	0	0	0	0
ERE081	0	0	0	0	0	0	0	0	0	5	7	8	2	7	8	0	0	0	0	0	0	0	0	0	0	0	0	0	2
ERE082	0	0	0	0	0	0	0	0	0	5	7	8	0	0	0	0	0	0	0	0	0	0	0	0	0	0	0	0	0
ERE083	0	0	0	0	0	0	0	0	0	5	0	0	5	6	0	0	0	0	0	0	0	0	0	0	0	0	0	0	0
ERE084	0	0	0	0	0	0	0	0	0	5	7	8	5	6	7	0	0	0	0	0	0	0	0	0	0	0	0	0	0
ERE085	0	0	0	0	0	0	0	0	0	5	0	0	5	6	7	0	0	0	0	0	0	0	0	0	0	0	0	0	0
ERE086	0	0	0	0	0	0	0	0	0	5	7	6	5	7	8	0	0	0	0	0	0	0	0	0	0	0	0	0	0
ERE087	0	0	0	0	0	0	0	0	0	6	0	0	5	0	0	0	0	0	0	0	0	0	0	0	0	0	0	0	2
ERE088	0	0	0	0	0	0	0	0	0	5	6	0	5	7	0	0	0	0	0	0	0	0	0	0	0	0	0	0	0
ERE089	8	7	0	0	0	0	0	0	0	5	6	7	5	6	7	0	0	0	0	0	0	0	0	0	0	0	0	0	0
ERE090	0	0	0	0	0	0	0	0	0	5	6	7	8	7	5	0	0	0	0	0	0	0	0	0	0	0	0	0	0
ERE091	0	0	0	0	0	0	0	0	0	2	5	7	8	2	7	0	0	0	0	0	0	0	0	0	0	0	0	0	0
ERE092	0	0	0	0	0	0	0	0	0	5	8	0	0	0	0	0	0	0	0	0	0	0	0	0	0	0	0	0	0
ERE093	5	7	8	0	0	0	0	0	0	5	6	0	6	5	7	0	0	0	0	0	0	0	0	0	0	0	0	0	2
ERE094	0	0	0	0	0	0	0	0	0	7	8	0	5	8	0	0	0	0	0	0	0	0	0	0	0	0	0	0	0
ERE095	0	0	0	0	0	0	0	0	0	5	7	6	0	0	0	0	0	0	0	0	0	0	0	0	0	0	0	0	0
ERE096	0	0	0	0	0	0	0	0	0	5	6	7	0	0	0	0	0	0	0	0	0	0	0	0	0	0	0	0	0
ERE097	0	0	0	0	0	0	0	0	0	5	6	0	0	0	0	0	0	0	0	0	0	0	0	0	0	0	0	0	0
ERE098	0	0	0	0	0	0	0	0	0	6	7	8	7	8	0	0	0	0	0	0	0	0	0	0	0	0	0	0	0
ERE099	0	0	0	0	0	0	0	0	0	5	6	7	5	6	7	0	0	0	0	0	0	0	0	0	0	0	0	0	0
ERE100	0	0	0	0	0	0	0	0	0	0	0	0	7	5	0	0	0	0	0	0	0	0	0	0	0	0	0	0	1
ERE101	0	0	0	0	0	0	0	0	0	2	6	0	5	6	7	0	0	0	0	0	0	0	0	0	0	0	0	0	0
ERE102	0	0	0	0	0	0	0	0	0	5	6	0	0	0	0	0	0	0	0	0	0	0	0	0	0	0	0	0	0
ERE103	0	0	0	5	7	0	0	0	0	7	8	0	5	7	6	0	0	0	0	0	0	0	0	0	0	0	0	0	0
ERE104	0	0	0	5	7	0	0	0	0	7	8	0	5	7	6	0	0	0	0	0	0	0	0	0	0	0	0	0	0
ERE105	0	0	0	0	0	0	0	0	0	5	0	0	5	0	0	0	0	0	0	0	0	0	0	0	0	0	0	0	0
ERE106	0	0	0	0	0	0	0	0	0	0	0	0	5	6	7	0	0	0	0	0	0	0	0	0	0	0	0	0	0
ERE107	0	0	0	0	0	0	0	0	0	8	0	0	0	0	0	0	0	0	0	0	0	0	0	0	0	0	0	0	0
ERE108	0	0	0	0	0	0	0	0	0	7	0	0	0	0	0	0	0	0	0	0	0	0	0	0	0	0	0	0	0
ERE109	5	0	0	0	0	0	0	0	0	0	0	0	5	6	0	0	0	0	0	0	0	0	0	0	0	0	0	0	2
ERE110	0	0	0	8	0	0	0	0	0	0	0	0	7	0	0	0	0	0	0	0	0	0	0	0	0	0	0	0	2
ERE111	0	0	0	0	0	0	0	0	0	5	0	0	5	0	0	0	0	0	0	0	0	0	0	0	0	0	0	0	0
ERE112	0	0	0	0	0	0	0	0	0	0	0	0	6	8	0	0	0	0	0	0	0	0	0	0	0	0	0	0	0
ERE113	0	0	0	0	0	0	0	0	0	0	0	0	0	0	0	0	0	0	0	0	0	0	0	0	0	0	0	0	0
ERE114	0	0	0	0	0	0	0	0	0	0	0	0	5	2	7	0	0	0	0	0	0	0	0	0	0	0	0	0	0
ERE115	0	0	0	0	0	0	0	0	0	0	0	0	0	0	0	0	0	0	0	0	0	0	0	0	0	0	0	0	0
ERE116	5	6	7	0	0	0	0	0	0	5	6	7	5	6	8	0	0	0	0	0	0	0	0	0	0	0	0	0	0
ERE117	0	0	0	0	0	0	0	0	0	5	6	7	5	6	8	0	0	0	0	0	0	0	0	0	0	0	0	0	0
ERE118	0	0	0	0	0	0	0	0	0	5	0	0	5	0	0	0	0	0	0	0	0	0	0	0	0	0	0	0	0
ERE119	0	0	0	0	0	0	0	0	0	7	0	0	0	0	0	0	0	0	0	0	0	0	0	0	0	0	0	0	0
ERE120	0	0	0	0	0	0	0	0	0	5	6	7	5	6	8	0	0	0	0	0	0	0	0	0	0	0	0	0	0
ERE121	0	0	0	0	0	0	0	0	0	5	6	8	5	7	8	0	0	0	0	0	0	0	0	0	0	0	0	0	0
ERE122	0	0	0	0	0	0	0	0	0	7	8	0	5	6	8	0	0	0	0	0	0	0	0	0	0	0	0	0	0
ERE123	0	0	0	0	0	0	0	0	0	0	0	0	0	0	0	0	0	0	0	0	0	0	0	0	0	0	0	0	0
ERE124	0	0	0	0	0	0	0	0	0	5	6	7	5	7	8	0	0	0	0	0	0	0	0	0	0	0	0	0	0
ERE125	0	0	0	0	0	0	0	0	0	5	6	7	7	8	0	0	0	0	0	0	0	0	0	0	0	0	0	0	2
ERE126	0	0	0	0	0	0	0	0	0	5	6	2	0	0	0	0	0	0	0	0	0	0	0	0	0	0	0	0	2
ERE127	7	8	0	0	0	0	0	0	0	0	0	0	7	8	0	0	0	0	0	0	0	0	0	0	0	0	0	0	0
ERE128	0	0	0	0	0	0	0	0	0	0	0	0	5	7	8	0	0	0	0	0	0	0	0	0	0	0	0	0	0
ERE129	0	0	0	0	0	0	0	0	0	6	8	0	6	8	0	0	0	0	0	0	0	0	0	0	0	0	0	0	2
ERE130	0	0	0	0	0	0	0	0	0	5	6	7	0	0	0	0	0	0	0	0	0	0	0	0	0	0	0	0	0
ERE131	5	6	7	0	0	0	0	0	0	5	6	8	0	0	0	0	0	0	0	0	0	0	0	0	0	0	0	0	0
ERE132	5	6	7	0	0	0	0	0	0	5	6	7	0	0	0	0	0	0	0	0	0	0	0	0	0	0	0	0	0
ERE133	0	0	0	0	0	0	0	0	0	8	7	0	0	0	0	0	0	0	0	0	0	0	0	0	0	0	0	0	0
ERE134	8	0	0	0	0	0	0	0	0	0	0	0	8	0	0	0	0	0	0	0	0	0	0	0	0	0	0	0	0
ERE135	8	0	0	0	0	0	0	0	0	0	0	0	8	0	0	0	0	0	0	0	0	0	0	0	0	0	0	0	2
ERE136	6	8	0	6	8	0	0	0	0	0	0	0	5	8	0	0	0	0	0	0	0	0	0	0	0	0	0	0	2
ERE137	0	0	0	0	0	0	0	0	0	0	0	0	5	6	7	0	0	0	0	0	0	0	0	0	0	0	0	0	0
ERE138	0	0	0	0	0	0	0	0	0	1	6	0	5	0	0	0	0	0	0	0	0	0	0	0	0	0	0	0	0
ERE139	0	0	0	0	0	0	1	2	0	0	0	0	5	6	7	0	0	0	0	0	0	0	0	0	0	0	0	0	0
ERE140	0	0	0	0	0	0	0	0	0	7	0	0	5	7	0	0	0	0	0	0	0	0	0	0	0	0	0	0	2
ERE141	0	0	0	0	0	0	0	0	0	7	0	0	0	0	0	0	0	0	0	0	0	0	0	0	0	0	0	0	0
ERE142	7	8	2	0	0	0	0	0	0	7	8	0	7	8	0	0	0	0	0	0	0	0	0	0	0	0	0	0	0
ERE143	0	0	0	0	0	0	0	0	0	5	0	0	5	0	0	0	0	0	0	0	0	0	0	0	0	0	0	0	2
ERE144	0	0	0	0	0	0	0	0	0	7	8	0	7	8	0	0	0	0	0	0	0	0	0	0	0	0	0	0	0
ERE145	0	0	0	0	0	0	0	0	0	5	6	0	5	6	0	0	0	0	0	0	0	0	0	0	0	0	0	0	0
ERE146	0	0	0	0	0	0	0	0	0	0	0	0	6	0	0	3	0	0	0	0	0	0	0	0	0	0	0	0	0
ERE147	0	0	0	0	0	0	0	0	0	2	5	7	0	0	0	0	0	0	0	0	0	0	0	0	0	0	0	0	2
ERE 148	0	0	0	0	0	0	0	0	0	0	0	0	5	0	0	0	0	0	0	0	0	0	0	0	0	0	0	0	0
ERE 149	0	0	0	0	0	0	0	0	0	0	0	0	5	0	0	0	0	0	0	0	0	0	0	0	0	0	0	0	0
ERE 150	0	0	0	0	0	0	0	0	0	7	0	0	5	6	0	0	0	0	0	0	0	0	0	0	0	0	0	0	2
ERE149
ERE150

## Sheet: Preg
ID	Randomisation	Parity	IVF	Motsmokpreg	Motsmokdurpreg	Motdrnkpreg	Motalclevelpreg	Pregcomp	Preclamp	Gestdiab	Toxaem	Hypert	Gestm	Labour	Delivery	NNU	NNUdur	Vented	Ventdur	Jaundice	Infected	lungsx	heartsx	GIsx	liversx	kidneysx	lungmed	heartmed	GImed	livermed	kidmed	hospdur	orderfam	brthwt	BF	BFonset	BFstop	Ffed	Fmstart	Fmstop	Cows	Cowonset	Cowstop	agesolid
ERE001	A	6	0	0	0	0	0	0	0	0	0	0	0	1	1	0	0	0	0	0	0	0	0	0	0	0	0	0	0	0	0	0	5	3700	1	0	4	1	4	6	0	0	0	4
ERE002	B	5	0	0	0	0	0	0	0	0	0	0	0	1	1	0	0	0	0	0	0	0	0	0	0	0	0	0	0	0	0	0	5	3300	1	0	5	1	5	2Y	1	2Y	N/A	6
ERE003	A	4	0	0	0	0	0	0	0	0	0	0	0	1	1	0	0	0	0	0	0	0	0	0	0	0	0	0	0	0	0	0	4	2800	1	0	1.5Y	1	0	1.5Y	1	1Y	N/A	3
ERE004	B	3	0	0	0	0	0	0	0	0	0	0	0	2	1	0	0	0	0	1	0	0	0	0	0	0	0	0	0	0	0	0	2	3200	1	0	2Y	0	0	0	1	1Y	N/A	7
ERE005	A	3	0	0	0	0	0	0	0	0	0	0	0	1	1	0	0	0	0	0	0	0	0	0	0	0	0	0	0	0	0	0	3	3000	1	0	3	1	3	cont	1	2Y	N/A	5
ERE006	B	5	0	0	0	0	0	0	0	0	0	0	0	1	1	0	0	0	0	1	0	0	0	0	0	0	0	0	0	0	0	0	3	3400	1	0	4	1	4	3Y	1	3Y	N/A	6
ERE007	A	3	0	0	0	0	0	0	0	0	0		0	3	2	0	0	0	0	1	0	0	0	0	0	0	0	0	0	0	0	0	2	3000	1	0	5	1	3	3Y	1	1Y	N/A	5
ERE008	B	5	0	0	0	0	0	0	0	0	0	0	0	1	1	0	0	0	0	1	0	0	0	0	0	0	0	0	0	0	0	0	4	3700	1	0	3	1	3	1Y	1	3	N/A	6
ERE009	B	4	0	0	0	0	0	0	0	1	0	0	0	1	1	0	0	0	0	0	0	0	0	0	0	0	0	0	0	0	0	0	4	2400	1	0	2	1	1	2Y	1	2Y	N/A	4
ERE010	B	5	0	0	0	0	0	0	0	0	0	0	0	1	1	0	0	0	0	0	0	0	0	0	0	0	0	0	0	0	0	0	3	3000	1	0	1.5Y	1	4	3.5Y	1	2Y	N/A	4
ERE011	A	5	0	0	0	0	0	0	0	0	0	0	0	1	1	0	0	0	0	0	0	0	0	0	0	0	0	0	0	0	0	0	5	2500	1	0	10	1	6	4Y	1	1Y	N/A	6
ERE012	A	3	0	0	0	0	0	0	0	0	0	0	0	1	1	0	0	0	0	0	0	0	0	0	0	0	0	0	0	0	0	0	1	2800	1	0	7	1	3	2Y	1	2Y	N/A	5
ERE013	B	2	0	0	0	0	0	0	0	0	0	0	0	1	1	0	0	0	0	1	0	0	0	0	0	0	0	0	0	0	0	0	1	2500	1	0	6	1	6	N/A	1	1Y	N/A	5
ERE014	B	5	0	0	0	0	0	0	0	0	0		0	1	1	0	0	0	0	0	0	0	0	0	0	0	0	0	0	0	0	0	5	3300	1	0	9	1	0	3	1	3	N/A	4
ERE015	A	6	0	0	0	0	0	0	0	0	0	0	0	2	3	1	40	1	24hrs	0	0	0	0	0	0	0	0	0	0	0	0	14	6	1800	0	0	0	1	1	3Y	1	2Y	N/A	8
ERE016	A	3	0	0	0	0	0	0	0	0	0	0	0	1	1	0	0	0	0	0	0	0	0	0	0	0	0	0	0	0	0	0	1	2700	1	0	6	1	6	2.5Y	1	2.5Y	N/A	6
ERE017	B	3	0	0	0	0	0	0	0	0	0	0	0	1	1	0	0	0	0	0	0	0	0	0	0	0	0	0	0	0	0	0	2	3400	1	0	6	1	6	2.5Y	1	2.5Y	N/A	5
ERE018	A	5	0	0	0	0	0	0	0	0	0	0	0	1	1	0	0	0	0	1	0	0	0	0	0	0	0	0	0	0	0	0	3	2600	1	0	1.3Y	1	2	2Y	1	1Y	N/A	5
ERE019	B	3	0	0	0	0	0	0	0	0	0	0	0	1	1	0	0	0	0	0	0	0	0	0	0	0	0	0	0	0	0	0	2	3000	1	0	10	1	6	N/A	1	3Y	N/A	6
ERE020	A	3	0	0	0	0	0	0	0	0	0	0	0	1	1	0	0	0	0	1	0	0	0	0	0	0	0	0	0	0	0	0	1	1500	1	0	6	1	6	N/A	1	2.5Y	N/A	5
ERE021	B	5	0	0	0	0	0	0	0	0	0	0	0	1	1	0	0	0	0	0	0	0	0	0	0	0	0	0	0	0	0	0	5	3000	1	0	2Y	1	6	N/A	1	2Y	N/A	6
ERE022	B	5	0	0	0	0	0	0	0	0	0	0	0	3	2	0	0	0	0	0	0	0	0	0	0	0	0	0	0	0	0	0	4	2500	1	0	2Y	1	1	3Y	1	2Y	N/A	7
ERE023	A	3	0	0	0	0	0	0	0		0	0	0	1	1	0	0	0	0	1	0	0	0	0	0	0	0	0	0	0	0	0	2	3000	1	0	1.5Y	1	0	1.5Y	1	1.5Y	N/A	5
ERE024	A	5	0	0	0	0	0	0	0	0	0	0	0	1	1	0	0	0	0	1	0	0	0	0	0	0	0	0	0	0	0	0	4	3200	1	0	1Y	1	2	3.5Y	1	3Y	N/A	6
ERE025	A	5	0	0	0	0	0	0	0	0	0	0	0	1	1	0	0	0	0	0	0	0	0	0	0	0	0	0	0	0	0	0	5	3100	1	0	4	0	0	0	1	4	N/A	6
ERE026	B	3	0	0	0	0	0	0	0	0	0	0	0	1	1	0	0	0	0	0	0	0	0	0	0	0	0	0	0	0	0	0	2	3000	1	0	3	1	1	2.5Y	1	2.5Y	N/A	5
ERE027	B	3	0	0	0	0	0	0	0	0	0	0	0	1	1	0	0	0	0	0	0	0	0	0	0	0	0	0	0	0	0	0	2	2700	1	0	5	1	2	2.5Y	1	2Y	N/A	5
ERE028	A	4	0	0	0	0	0	0	0	0	0	0	0	1	1	0	0	0	0	1	0	0	0	0	0	0	0	0	0	0	0	0	3	2900	1	0	2.5Y	1	6	1.5Y	1	1.5Y	N/A	6
ERE029	B	3	0	0	0	0	0	0	0	0	0	0	0	1	1	0	0	0	0	1	0	0	0	0	0	0	0	0	0	0	0	0	3	2900	1	0	2.5Y	0	0	0	1	2.5Y	N/A	6
ERE030	A	2	0	0	0	0	0	0	0	0	0	0	0	1	1	0	0	0	0	0	0	0	0	0	0	0	0	0	0	0	0	0	1	2800	1	0	1.5Y	1	3	3Y	1	1Y	N/A	6
ERE031	A	3	0	0	0	0	0	0	0	0	0	0	0	1	1	0	0	0	0	0	0	0	0	0	0	0	0	0	0	0	0	0	2	2900	1	0	6	1	6	1.5Y	1	6	N/A	4
ERE032	B	6	0	0	0	0	0	0	0	0	0	0	0	1	1	0	0	0	0	1	0	0	0	0	0	0	0	0	0	0	0	0	4	3600	1	0	1.6Y	1	0	1.6Y	1	2.5Y	N/A	6
ERE033	A	4	0	0	0	0	0	0	0	0	0	0	0	3	3	0	0	0	0	0	0	0	0	0	0	0	0	0	0	0	0	0	3	2700	1	0	1.6Y	1	2	N/A	1	1Y	N/A	5
ERE034	B	3	0	0	0	0	0	0	0	0	0	0	0	1	1	0	0	0	0	0	0	0	0	0	0	0	0	0	0	0	0	0	2	3200	1	0	1.1Y	1	6	N/A	1	1.1Y	N/A	6
ERE035	A	3	0	0	0	0	0	0	0	0	0	0	0	1	1	0	0	0	0	0	0	0	0	0	0	0	0	0	0	0	0	0	2	3000	1	0	1Y	1	0	2Y	1	2Y	N/A	6
ERE036	B	2	0	0	0	0	0	0	0	0	0	0	0	3	3	0	0	0	0	1	0	0	0	0	0	0	0	0	0	0	0	0	1	2900	1	0	6	1	0	2Y	1	1Y	N/A	6
ERE037	A	3	0	0	0	0	0	0	0	0	0	0	0	1	1	0	0	0	0	1	0	0	0	0	0	0	0	0	0	0	0	0	1	3100	1	0	4	1	0	3Y	0	0	0	6
ERE038	A	5	0	0	0	0	0	0	0	0	0	0	0	1	1	0	0	0	0	1	0	0	0	0	0	0	0	0	0	0	0	0	4	2500	1	0	1Y	1	6	2Y	1	2Y	N/A	6
ERE039	B	3	0	0	0	0	0	0	0	0	0	0	0	3	3	0	0	0	0	0	0	0	0	0	0	0	0	0	0	0	0	0	2	3000	1	0	1Y	1	4	2Y	1	2Y	N/A	5
ERE040	B	3	0	0	0	0	0	0	0	0	0	0	0	1	1	0	0	0	0	0	0	0	0	0	0	0	0	0	0	0	0	0	2	2900	1	0	1.1Y	1	6	3Y	1	3Y	N/A	6
ERE041	B	2	0	0	0	0	0	0	0	0	0	0	0	1	1	0	0	0	0	0	0	0	0	0	0	0	0	0	0	0	0	0	1	2600	1	0	1.3Y	1	6	2Y	1	2Y	N/A	6
ERE042	A	8	0	0	0	0	0	0	0	0	0	0	0	1	1	0	0	0	0	0	0	0	0	0	0	0	0	0	0	0	0	0	7	3500	1	0	8	1	8	2Y	1	2Y	N/A	6
ERE043	B	3	0	0	0	0	0	0	0	0	0	0	0	1	1	0	0	0	0	1	0	0	0	0	0	0	0	0	0	0	0	0	2	2900	1	0	2Y	1	0	4	0	0	0	6
ERE044	A	4	0	0	0	0	0	0	0	0	0	1	0	1	1	0	0	0	0	0	0	0	0	0	0	0	0	0	0	0	0	0	3	2900	1	0	1.6Y	0	0	0	0	0	0	6
ERE045	B	2	0	0	0	0	0	0	0	0	0	0	0	1	1	0	0	0	0	0	0	0	0	0	0	0	0	0	0	0	0	0	2	3200	1	0	20d	1	0	1.6Y	1	7	N/A	4
ERE046	A	3	0	0	0	0	0	0	0	0	0	0	0	1	1	0	0	0	0	1	0	0	0	0	0	0	0	0	0	0	0	0	3	3900	1	0	8	1	8	3Y	1	3Y	N/A	6
ERE047	B	5	0	0	0	0	0	0	0	0	0	0	0	1	1	0	0	0	0	1	0	0	0	0	0	0	0	0	0	0	0	0	6	2400	1	0	2Y	1	0	N/A	1	3Y	N/A	4
ERE048	A	2	0	0	0	0	0	0	0	0	0	0	0	1	1	0	0	0	0	1	0	0	0	0	0	0	0	0	0	0	0	0	1	3700	1	0	45d	1	14d	N/A	1	2Y	N/A	5
ERE049	B	3	0	0	0	0	0	0	0	0	0	0	0	1	1	0	0	0	0	1	0	0	1	0	0	0	0	0	0	0	0	0	3	3500	1	0	1.5Y	1	1.5Y	3Y	1	1.5Y	N/A	6
ERE050	A	2	0	0	0	0	0	0	0	0	0	0	0	1	1	0	0	0	0	1	0	0	0	0	0	0	0	0	0	0	0	0	2	3000	1	0	1.2y	1	0	1Y	1	3Y	N/A	6
ERE051	B	5	0	0	0	0	0	0	0	0	0	0	0	1	1	0	0	0	0	0	0	0	0	0	0	0	0	0	0	0	0	0	4	3300	1	0	2Y	1	0	2Y	1	2Y	N/A	6
ERE052	A	4	0	0	0	0	0	0	0	1	0	0	0	1	1	0	0	0	0	0	0	0	0	0	0	0	0	0	0	0	0	0	3	3000	1	0	1Y	1	3d	N/A	1	2Y	N/A	4
ERE053	B	6	0	0	0	0	0	0	0	0	0	0	0	1	1	0	0	0	0	0	0	0	0	0	0	0	0	0	0	0	0	0	5	3000	1	0	1.3Y	1	0	3Y	1	2Y	N/A	4
ERE054	A	6	0	0	0	0	0	0	0	0	0	0	0	1	1	0	0	0	0	0	0	0	0	0	0	0	0	0	0	0	0	0	6	2900	1	0	2Y	1	0	2.5Y	1	2.5Y	N/A	5
ERE055	B	3	0	0	0	0	0	0	0	0	0	0	0	1	1	0	0	0	0	1	0	0	0	0	0	0	0	0	0	0	0	0	1	2600	1	0	1Y	1	14d	3Y	1	3Y	N/A	4
ERE056	A	3	0	0	0	0	0	0	0	0	0	1	0	1	1	0	0	0	0	0	0	0	0	0	0	0	0	0	0	0	0	0	3	2500	1	0	2Y	1	1Y	2Y	1	2Y	N/A	6
ERE057	B	6	0	0	0	0	0	0	0	0	0	0	0	1	1	0	0	0	0	0	0	0	0	0	0	0	0	0	0	0	0	0	5	3000	1	0	1.5Y	1	1Y	N/A	0	0	0	6
ERE058	B	3	0	0	0	0	0	0	0	0	0	0	0	1	1	0	0	0	0	1	0	0	0	0	0	0	0	0	0	0	0	0	2	3000	1	0	1.3Y	1	0	N/A	0	0	0	6
ERE059	A	1	0	0	0	0	0	0	0	0	0	0	0	1	1	0	0	0	0	1	0	0	0	0	0	0	0	0	0	0	0	0	1	2300	1	0	7	1	6	N/A	0	0	0	3
ERE060	A	2	0	0	0	0	0	0	0	0	0	0	0	1	1	0	0	0	0	0	0	0	0	0	0	0	0	0	0	0	0	0	1	3000	0	0	0	1	0	N/A	1	1Y	N/A	4
ERE061	A	3	0	0	0	0	0	0	0	0	0	0	0	1	1	0	0	0	0	1	0	0	0	0	0	0	0	0	0	0	0	0	2	3200	1	0	6	1	1	1.5Y	1	2Y	N/A	5
ERE062	B	3	0	0	0	0	0	0	0	0	0	0	0	1	1	0	0	0	0	1	0	0	0	0	0	0	0	0	0	0	0	0	2	2900	1	0	8	1	4	1.5Y	1	1.5Y	N/A	4
ERE063	B	3	0	0	0	0	0	0	0	0	0	0	0	1	1	0	0	0	0	0	0	0	0	0	0	0	0	0	0	0	0	0	3	3600	1	0	1.5Y	1	0	N/A	0	0	0	6
ERE064	A	2	0	0	0	0	0	0	0	0	0	0	0	3	2	0	0	0	0	1	0	0	0	0	0	0	0	0	0	0	0	0	2	3500	1	2	3	1	3	1Y	1	1Y	N/A	4
ERE065	A	3	0	0	0	0	0	0	0	0	0	0	0	1	1	0	0	0	0	0	0	0	0	0	0	0	0	0	0	0	0	0	3	3200	1	0	2	1	2	N/A	1	2Y	N/A	4
ERE066	A	0	0	0	0	0	0	0	0	0	0	0	0	1	1	0	0	0	0	1	0	0	0	0	0	0	0	0	0	0	0	0	5	2900	1	0	2Y	0	0	0	1	2Y	N/A	4
ERE067	B	3	0	0	0	0	0	0	0	0	0	0	0	1	1	0	0	0	0	1	0	0	0	0	0	0	0	0	0	0	0	0	2	2800	1	0	8	1	8	3Y	1	2Y	N/A	2
ERE068	B	2	0	0	0	0	0	0	0	0	0	0	0	1	1	0	0	0	0	1	0	0	0	0	0	0	0	0	0	0	0	0	1	2300	1	0	9	1	9	2Y	1	2Y	N/A	6
ERE069	B	1	0	0	0	0	0	0	0	0	0	0	0	1	1	0	0	0	0	0	0	0	0	0	0	0	0	0	0	0	0	0	1	2900	1	0	1.5Y	1	0	2Y	1	2Y	N/A	6	CAMEL
ERE070	A	1	0	0	0	0	0	0	0	0	0	0	0	1	1	0	0	0	0	0	0	0	0	0	0	0	0	0	0	0	0	0	1	3000	1	0	1.8y	1	0	1.8Y	1	1Y	N/A	5	CAMEL
ERE071	A	3	0	0	0	0	0	0	0	0	0	0	0	1	1	0	0	0	0	1	0	0	0	0	0	0	0	0	0	0	0	0	1	2600	1	0	6	1	0	N/A	0	0	0	5
ERE072	B	3	0	0	0	0	0	0	0	0	0	0	0	1	1	0	0	0	0	0	0	0	0	0	0	0	0	0	0	0	0	0	2	2500	1	0	6	1	0	3Y	1	3Y	N/A	6
ERE073	B	4	0	0	0	0	0	0	0	0	0	0	0	1	1	0	0	0	0	0	0	0	0	0	0	0	0	0	0	0	0	0	4	2700	1	0	1Y	1	7	N/A	0	0	0	5
ERE074	B	2	0	0	0	0	0		0	0	0	0	0	1	1	1	2d	1	2d	0	0	0	0	0	0	0	0	0	0	0	0	0	1	2800	1	0	4	1	4	2Y	1	2Y	N/A	4
ERE075	A	2	0	0	0	0	0	0	0	0	0	1	0	1	1	0	0	0	0	0	0	0	0	0	0	0	0	0	0	0	0	0	1	2900	1	0	4	1	4	2Y	1	2Y	N/A	5
ERE076	A	2	0	0	0	0	0	0	0	0	0	0	0	2	1	1	30d	1	30d	0	0	0	0	0	0	0	0	0	0	0	0	0	2	1185	1	1	2	1	0	2Y	1	2.2Y	N/A	4
ERE077	A	3	0	0	0	0	0	0	0	0	0	1	0	3	2	1	30d	0	0	1	0	0	0	0	0	0	0	0	0	0	0	0	2	1500	1	0	4	1	0	1.5Y	1	1Y	N/A	6
ERE078	B	9	0	0	0	0	0	0	0	0	0	0	0	1	1	0	0	0	0	0	0	0	0	0	0	0	0	0	0	0	0	0	9	1900	1	0	1.5Y	1	0	1Y	1	1Y	N/A	6
ERE079	A	3	0	0	0	0	0	0	0	0	0	0	0	1	1	0	0	0		0	0	0	0	0	0	0	0	0	0	0	0	0	2	2900	1	0	4	1	0	N/A	1	2Y	N/A	5
ERE080	B	3	0	0	0	0	0	0	0	0	0	0	0	1	1	0	0	0	0	1	0	0	0	0	0	0	0	0	0	0	0	0	3	3000	1	0	1Y	1	1Y	N/A	1	2Y	N/A	4
ERE081	A	6	0	0	0	0	0	0	0	0	0	0	0	1	1	0	0	0	0	0	0	0	0	0	0	0	0	0	0	0	0	0	6	3400	1	0	2Y	1	2	2Y	1	2Y	N/A	4
ERE082	B	4	0	0	0	0	0	0	0	0	0	0	0	1	1	0	0	0	0	0	0	0	0	0	0	0	0	0	0	0	0	0	3	2400	1	0	1.3Y	0	0	0	1	1.3Y	N/A	6
ERE083	A	5	0	0	0	0	0	0	0	0	0	0	0	1	1	0	0	0	0	0	0	0	0	0	0	0	0	0	0	0	0	0	4	3700	1	0	1.5Y	0	0	0	1	1Y	N/A	5
ERE084	B	3	0	0	0	0	0	0	0	1	0	0	0	1	1	0	0	0	0	1	0	0	0	0	0	0	0	0	0	0	0	0	3	3500	1	0	2	1	0	1Y	1	1.5Y	N/A
ERE085	A	3	0	0	0	0	0	0	0	1	0	0	0	3	3	1	20d	0	0	1	0	0	0	0	0	0	0	0	0	0	0	0	2	1300	1	0	1.1Y	1	1.1Y	2.5Y	1	2.5Y	N/A	6	NOVELAC
ERE086	B	3	0	0	0	0	0	0	0	1	0	0	0	1	1	0	0	0	0	0	0	0	0	0	0	0	0	0	0	0	0	0	2	2000	1	0	1Y	1	0	1.5Y	1	1.5Y	N/A	5
ERE087	B	3	0	0	0	0	0	0	0	0	0	0	0	1	1	0	0	0		0	0	0	0	0	0	0	0	0	0	0	0	0	3	3000	1	0	7	1	7	1.5Y	1	1Y	N/A	5
ERE088	A	3	0	0	0	0	0	0	0	0	0	0	0	1	1	0	0	0	0	0	0	0	0	0	0	0	0	0	0	0	0	0	2	3200	1	0	4	1	0	2Y	1	2Y	N/A	4
ERE089	A	2	0	0	0	0	0	0		0	0	0	0	2	1	0	0	0	0	1	0	0	0	0	0	0	0	0	0	0	0	0	1	2900	1	0	3	1	3	1Y	1	1Y	N/A	5
ERE090	B	4	0	0	0	0	0	0	0	0	0	0	0	1	1	0	0	0	0	1	0	0	0	0	0	0	0	0	0	0	0	0	4	2800	1	0	1.5Y	1	40d	1.5Y	1	1Y	N/A	5
ERE091	A	2	0	0	0	0	0	0	0	1	0	0	0	1	1	0	0	0	0	0	0	0	0	0	0	0	0	0	0	0	0	0	2	3500	1	0	2Y	0	0	0	1	1Y	N/A	4
ERE092	B	2	0	0	0	0	0	0	0	0	0	0	0	1	1	0	0	0	0	0	0	0	0	0	0	0	0	0	0	0	0	0	2	3900	1	0	7	1	7	1.5Y	1	1Y	N/A	4
ERE093	A	2	0	0	0	0	0	0	0	0	0	0	0	1	1	0	0	0	0	0	0	0	0	0	0	0	0	0	0	0	0	0	1	2200	1	0	7	1	0	2Y	1	2Y	N/A	4
ERE094	B	4	0	0	0	0	0	0	0	0	0	1	0	1	1	0	0	0	0	1	0	0	0	0	0	0	0	0	0	0	0	0	1	2700	1	0	4	1	4	2Y	1	2Y	N/A	6
ERE095	A	4	0	0	0	0	0	0	0	0	0	0	0	1	1	0	0	0	0	1	0	0	0	0	0	0	0	0	0	0	0	0	2	2900	1	0	8	1	8	2Y	1	2Y	N/A	5
ERE096	A	2	0	0	0	0	0	0	0	0	0	0	0	2	1	0	0	0	0	1	0	0	0	0	0	0	0	0	0	0	0	0	2	3000	1	0	40d	1	0	N/A	0	0	0	4	pediasure
ERE097	B	3	0	0	0	0	0	0	0	0	0	0	0	1	1	0	0	0	0	1	0	0	0	0	0	0	0	0	0	0	0	0	1	2900	1	0	1.5Y	1	0	1.8Y	1	1.8Y	N/A	6
ERE098	B	3	0	0	0	0	0	0	0	0	0	0	0	1	1	0	0	0	0	0	0	0	0	0	0	0	0	0	0	0	0	0	1	3700	1	0	1.6Y	1	0	1.8Y	1	1.8Y	N/A	6
ERE099	B	5	0	0	0	0	0	0	0	0	0	0	0	1	1	0	0	0	0	0	0	0	0	0	0	0	0	0	0	0	0	0	4	4500	1	0	8	1	4	1.5Y	1	1.5Y	N/A	5
ERE100	A	2	0	0	0	0	0	0	0	1	0	0	0	1	4	0	0	0	0	0	0	0	0	0	0	0	0	0	0	0	0	0	1	3100	1	0	1.6Y	1	2	1Y	1	1Y	N/A	5
ERE101	A	2	0	0	0	0	0	0	0	0	0	0	0	1	1	0	0	0	0	1	0	0	0	0	0	0	0	0	0	0	0	0	1	1900	1	0	2Y	1	0	2.5Y	1	1Y	N/A	6
ERE102	A	1	0	0	0	0	0	0	0	0	0	0	0	1	1	0	0	0	0	0	0	0	0	0	0	0	0	0	0	0	0	0	1	3500	1	0	1.5Y	1	6	2Y	1	2Y	N/A	6
ERE103	B	2	0	0	0	0	0	0	0	0	0	0	0	3	2	0	0	0	0	0	0	0	0	0	0	0	0	0	0	0	0	0	2	2900	0	0	0	1	0	3Y	1	2Y	N/A	5
ERE104	B	2	0	0	0	0	0	0	0	0	0	0	0	1	1	0	0	0	0	0	0	0	0	0	0	0	0	0	0	0	0	0	2	2800	0	0	0	1	0	3Y	1	2.5Y	N/A	5
ERE105	B	5	0	0	0	0	0	0	0	0	0	0	0	1	1	0	0	0	0	1	0	0	0	0	0	0	0	0	0	0	0	0	3	3400	1	0	1.2y	1	0	1.5Y	1	1Y	N/A	6
ERE106	B	6	0	0	0	0	0	0	0	0	0	0	0	3	2	0	0	0	0	1	0	0	0	0	0	0	0	0	0	0	0	0	6	3200	1	0	1.2Y	1	1	N/A	1	2Y	N/A	4
ERE107	A	5	0	0	0	0	0	0	0	0	0	0	0	1	1	0	0	0	0	0	0	0	0	0	0	0	0	0	0	0	0	0	1	3100	1	0	6	1	2	3Y	1	2Y	N/A	4
ERE108	A	4	0	0	0	0	0	0	0	0	0	0	0	1	1	0	0	0	0	0	0	0	0	0	0	0	0	0	0	0	0	0	3	3200	1	0	7	1	0	6	1	6	N/A	4
ERE109	A	2	0	0	0	0	0	0	0	0	0	0	0	1	1	0	0	0	0	0	0	0	0	0	0	0	0	0	0	0	0	0	1	3000	1	0	14d	1	14d	2Y	1	1.5Y	N/A	5
ERE110	B	1	0	0	0	0	0	0	0	0	0	0	0	2	1	1	30d	0	0	1	0	0	0	0	0	0	0	0	0	0	0	0	1	2000	1	0	1	1	1	N/A	1	2Y	N/A	5
ERE111	A	5	0	0	0	0	0	0	0	0	0	0	0	3	2	0	0	0	0	0	0	0	0	0	0	0	0	0	0	0	0	0	5	3200	1	0	2.2Y	1	4	3Y	1	2Y	N/A	4
ERE112	A	2	0	0	0	0	0	0	0	0	0	0	0	3	1	0	0	0	0	1	0	0	0	0	0	0	0	0	0	0	0	0	1	2800	1	0	1.8Y	0	0	0	0	0	0	6
ERE113	B	4	0	0	0	0	0	0	0	0	0	0	0	1	1	0	0	0	0	1	0	0	0	0	0	0	0	0	0	0	0	0	2	2400	1	0	4	1	4	2Y	1	1Y	N/A	5
ERE114	B	4	0	0	0	0	0	0	0	0	0	0	0	2	1	0	0	0	0	0	0	0	0	0	0	0	0	0	0	0	0	0	3	2900	1	0	6	1	3	2Y	1	2.5Y	N/A	5
ERE115	B	0	0	0	0	0	0	0	0	0	0	0	0	1	1	0	0	0	0	1	0	0	0	0	0	0	0	0	0	0	0	0	4	2800	1	0	2	1	0	2Y	1	2Y	N/A	4
ERE116	A	3	0	0	0	0	0	0	0	0	0	0	0	2	1	0	0	0	0	0	0	0	0	0	0	0	0	0	0	0	0	0	1	3000	1	0	2Y	0	0	0	1	2Y	N/A	5
ERE117	B	2	0	0	0	0	0	0	0	0	0	0	0	2	1	0	0	0	0	0	0	0	0	0	0	0	0	0	0	0	0	0	1	2300	1	0	6	1	0	3Y	1	1.5Y	N/A	5
ERE118	A	1	0	0	0	0	0	0	0	0	0	0	0	1	1	0	0	0	0	0	0	0	0	0	0	0	0	0	0	0	0	0	1	2000	1	0	5	1	4	3Y	1	3Y	N/A	5
ERE119	B	6	0	0	0	0	0	0	0	0	0	0	0	2	1	0	0	0	0	1	0	0	0	0	0	0	0	0	0	0	0	0	6	2800	1	0	2Y	0	0	0	1	3Y	N/A	6	camel
ERE120	B	2	0	0	0	0	0	0	0	0	0	0	0	1	1	0	0	0	0	0	0	0	0	0	0	0	0	0	0	0	0	0	2	2000	1	0	6	1	6	3Y	1	3Y	N/A	4
ERE121	A	3	0	0	0	0	0	0	0	0	0	0	0	1	1	0	0	0	0	1	0	0	0	0	0	0	0	0	0	0	0	0	2	3400	1	0	2Y	0	0	0	1	2Y	N/A	6
ERE122	A	3	0	0	0	0	0	0	0	0	0	0	0	1	1	0	0	0	0	0	0	0	0	0	0	0	0	0	0	0	0	0	2	2800	1	0	1Y	1	1Y	3Y	1	2Y	N/A	5
ERE123	B	2	0	0	0	0	0	0	0	0	0	0	0	1	1	0	0	0	0	1	0	0	0	0	0	0	0	0	0	0	0	0	2	2800	1	0	5	1	5	2.5Y	1	2.5Y	N/A	4
ERE124	A	2	0	0	0	0	0	0	0	0	0	0	0	1	1	0	0	0	0	0	0	0	0	0	0	0	0	0	0	0	0	0	4	3000	1	0	6	1	0	3Y	0	0	0	6
ERE125	B	3	0	0	0	0	0	0	0	0	0	0	0	1	1	0	0	0	0	0	0	0	0	0	0	0	0	0	0	0	0	0	2	3500	1	0	3	1	0	N/A	0	0	0	4
ERE126	A	4	0	0	0	0	0	0	0	0	0	0	0	1	1	0	0	0	0	0	0	0	0	0	0	0	0	0	0	0	0	0	4	2000	1	0	2Y	1	7	1Y	1	1Y	N/A	5
ERE127	B	2	0	0	0	0	0	0	0	0	0	0	0	1	1	0	0	0	0	1	0	0	0	0	0	0	0	0	0	0	0	0	1	2600	1	0	9	1	0	3Y	1	3Y	N/A	5	CAMEL
ERE128	A	3	0	0	0	0	0	0	0	0	0	0	0	1	1	0	0	0	0	0	0	0	0	0	0	0	0	0	0	0	0	0	2	2500	1	0	6	1	0	1.5Y	1	1.5Y	N/A	4
ERE129	A	2	0	0	0	0	0	0	0	0	0	0	0	1	1	0	0	0	0	0	0	0	0	0	0	0	0	0	0	0	0	0	1	2800	1	0	2	1	2	4Y	1	4Y	N/A	4	CAMEL
ERE130	A	10	0	0	0	0	0	0	0	0	0	0	0	1	1	0	0	0	0	0	0	0	0	0	0	0	0	0	0	0	0	0	10	3000	1	0	2Y	1	4	N/A	0	0	0	5
ERE131	B	6	0	0	0	0	0	0	0	0	0	0	0	1	1	0	0	0	0	0	0	0	0	0	0	0	0	0	0	0	0	0	5	2600	1	0	1Y	1	0	N/A	1	1Y	N/A	4
ERE132	B	6	0	0	0	0	0	0	0	0	0	0	0	1	1	0	0	0	0	0	0	0	0	0	0	0	0	0	0	0	0	0	4	2800	1	0	1Y	1	0	N/A	1	1Y	N/A	5
ERE133	B	1	0	0	0	0	0	0	0	0	0	0	0	2	1	0	0	0	0	1	0	0	0	0	0	0	0	0	0	0	0	0	1	3500	1	0	1.8Y	1	0	3Y	1	3Y	N/A	6
ERE134	A	1	0	0	0	0	0	0	0	0	0	0	0	1	1	0	0	0	0	0	0	0	0	0	0	0	0	0	0	0	0	0	1	2600	1	0	4	1	2	2.5Y	1	2.5Y	N/A	6
ERE135	A	1	0	0	0	0	0	0	0	0	0	0	0	1	1	0	0	0	0	0	0	0	0	0	0	0	0	0	0	0	0	0	1	2400	1	0	4	1	2	2.6Y	1	2.5Y	N/A	6
ERE136	B	4	0	0	0	0	0	0	0	0	0	0	0	1	1	1	5d	1	5d	1	0	0	0	0	0	0	0	0	0	0	0	0	2	3500	1	0	2Y	0	0	0	1	1Y	N/A	6
ERE137	A	6	0	0	0	0	0	0	0	0	0	0	0	1	1	0	0	0	0	0	0	0	0	0	0	0	0	0	0	0	0	0	6	3500	1	0	4	1	0	2Y	1	2Y	N/A	5
ERE138	A	4	0	0	0	0	0	0	0	0	0	0	0	3	2	0	0	0	0	1	0	0	0	0	0	0	0	0	0	0	0	0	3	3500	1	0	1Y	1	0	1.5Y	1	1.5Y	N/A	4
ERE139	B	4	0	0	0	0	0	0	0	0	0	0	0	3	2	0	0	0	0	0	0	0	0	0	0	0	0	0	0	0	0	0	4	3100	1	0	2Y	1	0	1Y	1	2Y	N/A	5	CAMEL
ERE140	B	7	0	0	0	0	0	0	0	1	0	0	0	2	1	0	0	0	0	1	0	0	0	0	0	0	0	0	0	0	0	0	7	3100	1	0	5	1	40d	N/A	1	1Y	N/A	5	pediasure
ERE141	A	6	0	0	0	0	0	0	0	0	0	0	0	1	1	0	0	0	0	0	0	0	0	0	0	0	0	0	0	0	0	0	6	3100	1	0	2Y	1	6	3Y	1	3Y	N/A	6
ERE142	B	6	0	0	0	0	0	0	0	0	0	0	0	1	1	0	0	0	0	1	0	0	0	0	0	0	0	0	0	0	0	0	6	6100	1	0	5	1	5	4Y	1	4Y	N/A	5
ERE143	B	9	0	0	0	0	0	0	0	0	0	0	0	2	1	0	0	0	0	0	0	0	0	0	0	0	0	0	0	0	0	0	8	3200	1	0	2	1	2	1Y	1	5	N/A	6	CAMEL
ERE144	B	2	0	0	0	0	0	0	0	0	0	0	0	1	1	0	0	0	0	0	0	0	0	0	0	0	0	0	0	0	0	0	1	4000	1	0	6	1	6	1.5Y	1	1.5Y	N/A	3
ERE145	A	4	0	0	0	0	0	0	0	0	0	0	0	1	1	0	0	0	0	0	0	0	0	0	0	0	0	0	0	0	0	0	2	3000	1	1	7	1	7	1Y	1	1Y	N/A	5
ERE146	A	5	0	0	0	0	0	0	0	0	0	0	0	1	1	0	0	0	0	1	0	0	0	0	0	0	0	0	0	0	0	0	3	2900	1	0	2Y	1	2	3Y	1	1Y	N/A	6
ERE147	B	2	0	0	0	0	0	0	0	0	0	0	0	1	1	0	0	0	0	1	0	0	0	0	0	0	0	0	0	0	0	0	1	2600	1	0	2	1	0	3Y	1	3Y	N/A	4
ERE 148	A	2	0	0	0	0	0	0	0	0	0	0	0	1	1	0	0	0	0	0	0	0	0	0	0	0	0	0	0	0	0	0	2	3600	1	0	2Y	1	8	2Y	1	1Y	N/A	5
ERE 149	A	6	0	0	0	0	0	0	0	0	0	0	0	1	1	0	0	0	0	0	0	0	0	0	0	0	0	0	0	0	0	0	6	3000	1	0	1.5Y	1	1.5Y	N/A	0	0	0	5	formula
ERE 150	B	5	0	0	0	0	0	0	0	0	0	0	0	3	2	0	0	0	0	1	0	0	0	0	0	0	0	0	0	0	0	0	5	2100	1	0	1Y	1	2	2.5Y	1	2.5Y	N/A	5
ERE149
ERE150

## Sheet: Social
ID	Date	Ethnicity	nopeople	homeown	Rented	married	dobmum	mumage	mumquals	mumsjob	dobdad	dadage	dadquals	dadsjob	childfam	childmum	dobch1	Agech1	sexch1	dobch2	Agech2	sexch2	dobch3	Agech3	sexch3	dobch4	Agech4	sexch4	dobch5	Agech5	sexch5	notes	chmind	nohalfdays1	nofulldays1	fammem	nohalfdays2	nofulldays2
ERE001	2014-10-20	UAE	10	1	0	1	19/11/1979	34.9185	Bachelor	Accountant	1978-11-12	35.937	Highschool	Retired	6	6	1999-07-06	15.2909	1	27/04/2003	11.4825	2	27/12/2004	9.81246	1	2006-10-10	8.02738	1	26/08/2014	0.156057	1		1	0	7	0	0	0
ERE002	2014-10-20	UAE	7	1	0	1	23/7/1978	36.2437	Diploma	Housewife	1978-05-02	36.4682	Diploma	Ministry officer	5	5	2001-05-02	13.4675	2	29/04/2002	12.4764	1	2009-01-02	5.79603	2	2005-10-01	9.05133	1			0		1	0	3	1	4	0
ERE003	2014-10-20	UAE	6	1	0	1	1982-12-22	31.8275	Bachelor	Administrator	1978-03-10	36.6133	Masters	Lawyer	4	4	2004-01-27	10.7296	1	2006-03-19	8.58864	2	2008-01-12	6.7707	2								1	7	0	1	2	0
ERE004	2014-10-20	UAE	5	1	0	1	1982-01-21	32.7447	Highschool	Housewife	1975-08-01	39.2197	Bachelors	Manager	3	3	2005-08-03	9.21287	2	2013-12-01	0.884326	1											1	5	1	1	0	1
ERE005	2014-10-20	UAE	5	1	0	1	1978-10-04	36.0438	Diploma	Housewife	1981-10-23	32.9911	Highschool	Defense Ministry	3	3	2005-01-03	9.79329	2	2006-12-10	7.86037	1											1	5	2	0	0	0
ERE006	2014-10-20	UAE	7	1	0	1	1985-12-03	28.8789	Bachelor	Administrator	1981-10-18	33.0048	Highschool	Military	5	5	2003-06-02	11.384	1	2005-02-04	9.70568	2	2012-07-05	2.29158	2	2014-10-01	0.0520192	2					1	7	0	0	0	0
ERE007	2014-10-20	UAE	5	1	0	1	1975-11-21	38.9131	Diploma	Housewife	1977-05-07	37.4538	Highschool	Police	3	3	2008-02-13	6.68309	1	2013-10-30	0.971937	1											1	5	2	0	0	0
ERE008	2014-10-20	UAE	7	1	0	1	1979-12-23	34.8255	Bachelor	Housewife	1977-12-17	36.8405	Masters	Architect	5	5	2006-09-04	8.12594	2	2007-10-05	7.04175	1	2010-02-24	4.65161	1	2014-03-30	0.558522	1					1	7	0	1	2	0
ERE009	2014-10-20	UAE	7	1	0	1	1977-11-18	36.9199	Bachelor	Housewife	1974-10-02	40.0493	PhD	Doctor	5	5	1998-12-21	15.8303	2	2001-09-06	13.1198	1	2004-05-02	10.4668	1								1	2	2	1	5	0
ERE010	2014-10-20	UAE	7	1	0	1	1980-12-10	33.859	Bachelor	Teacher	1980-06-10	34.36	Masters	Accountant	5	5	2008-01-06	6.78713	1	2006-12-23	7.82478	2	2013-04-30	1.47296	1	2011-05-16	3.43053	1					1	5	0	1	0	2
ERE011	2014-10-21	UAE	9	1	0	1	1973-12-02	40.8843	Bachelor	Administrator	1976-09-16	38.0945	Masters	Ministry officer	5	5	1991-12-10	22.8638	2	1993-08-03	21.2156	1	1995-11-19	18.9213	2	1997-04-20	17.5031	1	2009-03-21	5.5989	2		1	5	0	1	0	2
ERE012	2014-10-21	UAE	5	1	0	1	1982-12-11	31.8604	Diploma	Administrator	1983-07-02	31.3046	Highschool	Military	3	3	2011-08-16	3.18138	2	2014-06-03	0.383299	2											1	5	2	0	0	0
ERE013	2014-10-21	UAE	4	1	0	1	1989-07-13	25.2731	Diploma	Housewife	1983-01-20	31.7509	Bachelors	Architect	2	2	2011-03-29	3.56468	2														0	0	0	1	5	2
ERE014	2014-10-22	UAE	7	1	0	1	1983-07-10	31.2854	Diploma	Housewife	1979-10-08	35.039	Highschool	Teacher	5	5	2000-08-20	14.1711	2	2002-04-18	12.512	2	2003-10-16	11.0171	1	2005-07-10	9.28405	1					1	2	0	1	7	0
ERE015	2014-10-22	UAE	8	1	0	1	1980-03-28	34.5681	Bachelor	Housewife	1978-01-05	36.794	Highschool	Military	6	6	2000-02-21	14.6667	2	2002-09-19	12.0903	2	2004-02-14	10.6858	2	2006-05-27	8.4052	1	2007-11-25	6.92129	1		1	5	0	1	0	2
ERE016	2014-10-22	Non UAE	5	0	1	1	1985-11-07	28.9555	Bachelor	Teacher	1979-11-20	34.9213	Masters	Teacher	3	3	2011-02-06	3.70705	1	2013-12-22	0.832307	2											1	5	1	1	0	1
ERE017	2014-10-23	Non UAE	5	0	1	1	1985-11-07	28.9582	Bachelor	Housewife	1979-11-20	34.924	Masters	Teacher	3	3	2009-02-07	5.70568	1	2013-12-22	0.835044	2											0	0	0	1	5	2
ERE018	2014-10-23	UAE	7	1	0	1	1979-08-02	35.2252	Bachelor	Housewife	1981-08-13	33.1937	Masters	Journalist	5	5	2007-03-16	7.60575	2	2008-02-23	6.66393	1	2012-07-18	2.2642	2	2014-07-13	0.279261	1					1	5	2	1	0	2
ERE019	2014-10-23	UAE	5	1	0	1	1983-09-15	31.1047	Bachelor	Housewife	1974-11-03	39.9699	Bachelors	Military	3	3	2014-02-28	0.648871	1	2010-08-24	4.16427	1											1	5	0	1	0	2
ERE020	2014-10-23	UAE	5	1	0	1	1983-09-16	31.102	Bachelor	Housewife	1974-11-12	39.9452	Bachelors	Military	3	3	2014-03-29	0.569473	1	2010-11-25	3.90965	1											1	5	0	1	0	2
ERE021	2014-10-23	UAE	7	1	0	1	1973-12-27	40.8214	Bachelor	Housewife	1969-09-30	45.0623	Highschool	Administrator	5	5	1900-01-17	114.765	1	2000-02-25	14.6585	1	2001-10-31	12.9774	2	2007-09-23	7.08282	1					1	7	0	1	2	0
ERE022	2014-10-26	UAE	7	1	0	1	1978-03-30	36.5749	Highschool	Housewife	1975-01-03	39.8111	Bachelors	Manager	5	5	1998-06-04	16.3943	1	2000-12-06	13.8864	1	2005-06-04	9.39357	2	2010-04-27	4.49829	2	2014-02-16	0.695414	1		1	2	0	1	5	2
ERE023	2014-10-26	UAE	5	1	0	1	1983-05-15	31.4497	Highschool	Housewife	1976-04-28	38.4942	Bachelors	Ministry officer	3	3	2009-01-11	5.78782	1	2012-11-11	1.95483	2											1	0	2	1	5	0
ERE024	2014-10-26	UAE	7	1	0	1	1975-03-01	39.655	Bachelor	Psychologist	1973-07-01	41.3196	Bachelors	Administrator	5	5	2004-01-02	10.8145	1	2006-12-16	7.86037	1	2008-06-28	6.32717	1	2014-07-09	0.298426	2					1	7	0	1	2	0
ERE025	2014-10-27	UAE	7	1	0	1	1978-04-14	36.5366	Bachelor	Administrator	1973-12-07	40.8871	Highschool	Military	5	5	2002-09-25	12.0876	1	2003-10-08	11.0527	1	2003-10-08	11.0527	1	2007-06-09	7.38398	2					1	5	0	1	0	2
ERE026	2014-10-27	UAE	5	1	0	1	1982-02-14	32.6982	Bachelor	Housewife	1974-12-29	39.8275	Masters	Ministry officer	3	3	2009-08-08	5.21834	2	2013-04-17	1.52772	1											1	5	2	1	2	0
ERE027	2014-10-27	UAE	5	1	0	1	1982-12-11	31.8768	Diploma	Administrator	1982-07-02	32.3203	Highschool	Military	3	3	2010-07-30	4.24367	2	2014-06-03	0.399726	2											1	5	2	0	0	0
ERE028	2014-10-27	UAE	6	1	0	1	1980-08-08	34.2177	Bachelor	Housewife	1980-10-29	33.9932	Bachelors	Military	4	4	2006-01-24	8.75565	1	2008-10-13	6.03696	1	2013-07-25	1.25667	1								1	7	0	1	2	0
ERE029	2014-10-28	UAE	5	1	0	1	1986-06-26	28.3395	Highschool	Housewife	1976-09-22	38.0972	Masters	Manager	3	3	2007-01-11	7.79466	1	2010-11-20	3.93703	1											1	6	0	1	1	0
ERE030	2014-10-28	UAE	4	1	0	1	1985-02-10	29.7112	Bachelor	Administrator	1985-10-07	29.0568	Bachelors	Police	2	2	2014-09-02	0.15332	1														1	0	2	1	7	0
ERE031	2014-10-28	Non UAE	5	1	0	1	1981-12-30	32.8268	Bachelor	Housewife	1980-12-29	33.8289	Bachelors	Ministry officer	3	3	2002-09-21	12.1013	1	2013-04-15	1.53593	2											0	0	0	1	5	2
ERE032	2014-10-28	UAE	8	1	0	1	1980-04-01	34.5736	Highschool	Administrator	1980-03-23	34.5982	Diploma	Police	6	6	2000-04-21	14.5188	2	2005-04-03	9.56879	2	2008-08-05		1	2014-04-24		1	2014-04-24		1		1	7	0	1	2	0
ERE033	2014-10-28	UAE	6	1	0	1	1984-05-15	30.4531	Bachelor	Teacher	1978-02-20	36.6845	Bachelors	Manager	4	4	2003-05-08	11.4743	1	2006-06-06	8.39425	1	2013-04-04		2								1	7	0	1	2	0
ERE034	2014-10-28	Non UAE	5	1	0	1	1974-03-25	40.5941	Masters	Teacher	1971-04-16	43.5346	Bachelors	Manager	3	3	2007-09-13	7.12389	2	2013-09-10	1.13073	1											1	2	0	1	7	0
ERE035	2014-10-28	UAE	5	1	0	1	1984-09-29	30.078	Bachelor	Housewife	1980-07-17	34.2806	Masters	Manager	3	3	2007-07-30	7.24709	1	2013-09-06	1.14168	2											1	7	0	1	2	0
ERE036	2014-10-29	UAE	4	1	0	1	1987-10-03	27.0719	Highschool	Housewife	1982-09-07	32.1424	Highschool	Police	2	2	2013-06-04	1.40178	1														1	7	0	1	2	0
ERE037	2014-10-29	UAE	5	1	0	1	1986-08-04	28.2355	Highschool	Police	1984-09-01	30.1574	Highschool	Police	3	3	2011-12-09	2.88843	1	2012-04-08		2											1	0	2	1	5	0
ERE038	2014-11-12	UAE	8	1	0	1	1977-06-07	37.4319	Bachelor	Administrator	1978-05-23	36.4736	Bachelors	Military	5	5	1999-12-17	14.9049	2	2005-01-26		2	2006-12-09		2	2010-07-12		1	2012-11-11		1		1	7	0	1	2	0
ERE039	2014-11-12	UAE	5	1	0	1	1978-09-24	36.1342	PhD	Ministry	1966-09-24	48.1342	Diploma	Retired Military	3	3	2008-09-08	6.17659	1	2013-10-28		1											1	0	2	1	5	0
ERE040	2014-11-13	UAE	5	1	0	1	1985-09-07	29.1828	Bachelor	Housewife	1986-03-13	28.6708	Diploma	Military	3	3	2008-12-28	5.87543	1	2014-05-28		1											1	7	0	1	2	0
ERE041	2014-11-13	UAE	4	1	0	1	1981-10-12	33.0869	Diploma	Housewife	1981-09-16	33.1581	Bachelors	Engineer	2	2	2013-08-11	1.25667	1														1	5	0	1	0	2
ERE042	2014-11-13	UAE	10	1	0	1	1975-02-07	39.7645	Highschool	Housewife	1967-05-01	47.5373	Highschool	Military	8	8																	1	7	0	1	2	0
ERE043	2014-11-13	UAE	5	1	0	1	1987-07-15	27.332	Highschool	Housewife	1978-08-28	36.2108	Highschool	Police	3	3	2007-05-24		1	2013-10-15		1											1	2	0	1	7	0
ERE044	2014-11-13	UAE	6	1	0	1	1978-09-07	36.1834	Bachelor	Housewife	1979-08-27	35.2142	PhD	Lecturer	4	4	2004-07-21		1	2006-06-16		1	2013-02-08		2								1	7	0	1	2	0
ERE045	2014-11-13	UAE	5	1	0	1	1982-05-07	32.5202	Bachelor	Teacher	1981-12-31	32.8679	Bachelors	Administrator	3	3	2006-07-01		2	2006-07-01		2											1	2	9	1	7	0
ERE046	2014-11-16	UAE	5	1	0	1	1973-10-19	41.076	Highschool	Housewife	1970-11-20	43.989	Highschool	Military	3	3	1994-10-17		2	2009-06-05		2											1	5	0	1	0	2
ERE047	2014-11-16	UAE	8	1	0	1	1970-07-29	44.3012	Highschool	Housewife	1970-04-01	44.627	Bachelors	Retired	6	6	1992-06-18		1	1992-06-18		2	1993-11-12		1	1989-07-14		2	2003-03-23		1		1	2	0	1	7	0
ERE048	2014-11-16	UAE	4	1	0	1	1985-05-10	29.5195	Bachelor	Teacher	1978-09-01	36.2081	Masters	Police	2	2	2013-05-15		1														1	2	0	1	7	0
ERE049	2014-11-17	UAE	5	1	0	1	1983-02-16	31.7509	Highschool	Housewife	1980-03-30	34.6338	Bachelors	Police	3	3	2006-03-03		1	2008-09-20		1											1	7	0	1	2	0
ERE050	2014-11-17	UAE	4	1	0	1	1986-12-18	27.9151	Highschool	Administrator	1979-12-16	34.9213	Highschool	Police	2	2	2006-11-02		1														1	7	0	1	2	0
ERE051	2014-11-17	UAE	7	1	0	1	1975-05-14	39.5127	Bachelor	Teacher	1960-07-01	54.3792	Highschool	Airforce	5	5	2003-08-27		2	2006-04-13		1	2008-03-16		2	2014-08-27		2					1	7	0	1	2	0
ERE052	2014-11-17	UAE	7	1	0	1	1982-03-29	32.6379	Highschool	Housewife	1972-04-21	42.5736	Highschool	Police	5	5	2003-03-13		2	2005-04-22		1	2013-09-07		1	2013-09-07		2					1	5	0	1	0	2
ERE053	2014-11-17	UAE	8	1	0	1	1975-08-19	39.2471	Bachelor	Housewife	1973-04-24	41.5661	Bachelors	Engineer	6	6	2000-12-29		2	2003-10-21		2	2007-09-27		2	2012-01-04							1	7	0	1	2	0
ERE054	2014-11-18	UAE	8	1	0	1	1972-03-03	42.7105	Highschool	Housewife	1968-12-04	45.9548	Bachelors	Military	6	6																	1	7	0	1	2	0
ERE055	2014-11-18	UAE	5	1	0	1	1981-09-25	33.1472	Bachelor	Ministry	1979-12-14	34.9295	Diploma	Military	3	3	2013-09-12		1	2013-09-12		2											1	5	0	1	0	2
ERE056	2014-11-18	UAE	5	1	0	1	1981-07-05	33.3717	Bachelor	Administrator	1980-10-05	34.1191	Highschool	Police	3	3	2006-06-01		2	2008-03-08		1											1	7	0	1	2	0
ERE057	2014-11-18	UAE	8	1	0	1	1973-06-02	41.462	Bachelor	Housewife	1969-08-03	45.2923	Highschool	Military	6	6																	1	7	0	1	2	0
ERE058	2014-11-19	UAE	5	1	0	1	1983-02-09	31.7755	Bachelor	Housewife	1980-11-22	33.9904	Bachelors	Military	3	3	2008-06-16		1	2012-12-18		2											1	5	0	1	0	2
ERE059	2014-11-19	UAE	2	1	0	2	1987-05-18	27.5072	Bachelor	Chemist					1	1																	1	2	0	1	7	0
ERE060	2014-11-19	UAE	4	1	0	1	1988-02-13	26.7652	Diploma	Housewife	1985-08-23	29.2402	Bachelors	Ministry officer	2	2	2013-08-18		1														1	2	0	1	7	0
ERE061	2014-11-19	UAE	5	1	0	1	1982-09-03	32.2108	Bachelor	Teacher	1978-12-03	35.9617	Bachelors	Military	3	3	2011-04-12		1	2006-11-29		2											1	5	0	1	0	2
ERE062	2014-11-19	UAE	5	1	0	1	1985-12-16	28.9254	Bachelor	Housewife	1986-06-23	28.4079	Masters	Private business	3	3	2008-03-25		2	2013-06-13		1											1	5	0	1	0	2
ERE063	2014-11-19	UAE	5	1	0	1	1979-05-28	35.4798	Bachelor	Administrator	1952-08-01	62.2998	Highschool	Private business	3	3	1996-01-19		1	1998-02-12		2											1	7	0	1	2	0
ERE064	2014-11-19	Non UAE	4	0	1	1	1982-01-13	32.8487	Bachelor	Housewife	1981-11-10	33.024	Bachelors	Banker	2	2	2007-12-29		1														1	0	0	1	5	2
ERE065	2014-11-19	UAE	5	1	0	1	1984-05-02	30.5489	Highschool	Housewife	1980-07-30	34.3053	Highschool	Administrator	3	3	2005-02-06		2	2008-05-10		2											1	5	0	1	0	2
ERE066	2014-11-20	UAE	8	1	0	1	1974-02-05	40.7885	Bachelor	Teacher	1976-01-21	38.8309	Bachelors	Ministry officer	6	6	1999-02-20		2	2000-09-03		2	2004-10-18		2	2006-06-12		2	2009-02-11		2		1	5	1	1	0	1
ERE067	2014-11-20	UAE	5	1	0	1	1982-06-26	32.4025	Highschool	Administrator	1976-09-22	38.1602	Masters	Banker	3	3	2007-01-11		1	2012-03-12		1											1	7	0	1	2	0
ERE068	2014-11-20	UAE	5	1	0	1	1986-01-30	28.8049	Bachelor	Housewife	1984-10-23	30.0753	Bachelors	Police	3	3	2013-08-10		2	2013-08-10		2											1	5	0	1	0	2
ERE069	2014-11-20	UAE	4	1	0	1	1983-07-03	31.384	Bachelor	Housewife	1980-08-05	34.2916	Highschool	Police	2	2	2011-05-10		1														1	7	0	1	2	0
ERE070	2014-11-20	UAE	4	1	0	1	1983-07-13	31.3566	Bachelor	Housewife	1980-09-15	34.1793	Highschool	Police	2	2	2011-07-12																1	7	0	1	2	0
ERE071	2014-11-20	UAE	5	1	0	1	1982-08-28	32.23	Highschool	Housewife	1978-11-16	36.011	Highschool	Police	3	3	2011-02-10		1	2014-06-21		2											1	7	0	1	2	0
ERE072	2014-11-23	UAE	5	1	0	1	1982-09-30	32.1478	Highschool	Housewife	1976-11-21	38.0041	Highschool	Police	3	3	2010-12-15		1	2014-07-22		1											1	7	0	1	2	0
ERE073	2014-11-23	UAE	6	1	0	1	1976-10-16	38.1027	Highschool	Housewife	1971-01-01	43.8932	Masters	Private business	4	4																	1	5	0	1	0	2
ERE074	2014-11-23	Non UAE	4	0	1	1	1976-05-05	38.5517	Bachelor	Teacher	1968-04-12	46.6146	Bachelors	Manager	2	2	2012-04-11		2														1	2	0	1	7	0
ERE075	2014-11-27	UAE	4	1	0	1	1984-03-01	30.7406	Bachelor	Teacher	1977-06-18	37.4428	Bachelors	Private business	2	2	2011-09-26		1														1	7	0	1	2	0
ERE076	2014-11-27	UAE	4	1	0	1	1989-07-13	25.3744	Diploma	Housewife	1982-01-12	32.8734	Diploma	Engineer	2	2	2010-03-03		1														1	5	0	1	0	2
ERE077	2014-11-27	UAE	5	1	0	1	1974-12-16	39.948	Highschool	Housewife	1969-01-07	45.8864	Highschool	Private business	3	3		8	2		2	1		5	2								1	0	2	1	5	0
ERE078	2014-11-27	UAE	14	1	0	1	1968-08-01	46.3217	Highschool	Housewife	1968-02-01	46.82	Highschool	Military	11	11																	1	7	0	1	2	0
ERE079	2014-11-27	UAE	5	1	0	1	1987-05-17	27.5318	Bachelor	Housewife	1985-09-03	29.232	Highschool	Military	3	3	2003-12-17		2	2011-03-19		1											1	7	0	1	2	0
ERE080	2014-11-30	UAE	5	1	0	1	1981-09-06	33.232	Bachelor	Administrator	1976-10-21	38.1081	Diploma	Military	3	3	2003-11-22		1	2006-10-19		2											1	5	0	1	0	2
ERE081	2014-11-30	UAE	8	0	1	1	1985-03-15	29.7112	Masters	Teacher	1972-01-22	42.8556	Masters	Manager	6	6		16	1		13	2		10	1		8	2		7	2		1	5	0	1	0	2
ERE082	2014-11-30	UAE	6	1	0	1	1986-02-27	28.7556	Bachelor	Ministry	1983-03-10	31.7262	Bachelors	Ministry officer	4	4		9m	2		8	2		6	2								1	7	0	1	2	0
ERE083	2014-11-30	UAE	7	1	0	1	1978-11-07	36.063	Bachelor	Lecturer	1968-08-01	46.3299	Highschool	Military	5	5		9	1		8	1		6	1		2m	1					1	5	2	0	0	0
ERE084	2014-11-30	UAE	5	1	0	1	1980-03-07	34.7324	Diploma	Housewife	1980-10-24	34.0999	Bachelors	Private business	3	3	2006-03-07		2	2007-03-26		2											1	5	0	1	0	2
ERE085	2014-12-07	UAE	6	1	0	1	1981-10-20	33.1307	Bachelor	Teacher	1982-11-13	32.0657	Highschool	Police	4	4	2011-11-29		2	2009-07-01		2	2014-11-06		2								1	2	0	1	5	0
ERE086	2014-12-07	UAE	6	1	0	1	1982-08-13	32.3176	Bachelor	Housewife	1981-11-14	33.0623	Highschool	Military	4	4	2011-11-19		2	2008-02-01		1	2014-11-07		2								1	5	0	1	0	2
ERE087	2014-12-07	UAE	5	1	0	1	1987-09-17	27.2225	Highschool	Housewife	1984-10-02	30.1793	Highschool	Police	3	3	2010-06-04		1	2014-04-12		2											1	5	0	1	0	2
ERE088	2014-12-08	UAE	5	1	0	1	1985-12-19	28.9692	Highschool	Housewife	1984-01-12	30.9049	Highschool	Military	3	3	2009-06-09		2	2014-03-08		1											1	7	0	1	2	0
ERE089	2014-12-08	UAE	4	1	0	1	1981-05-07	33.588	PhD	Doctor	1983-01-15	31.896	Bachelors	Military	2	2	2012-03-18																1	5	1	1	0	1
ERE090	2014-12-08	UAE	6	1	0	1	1981-09-12	33.2375	Bachelor	Housewife	1976-09-22	38.2094	Bachelors	Administrator	4	4	2005-02-09		2	2006-03-07		1	2008-06-28		1								1	7	0	1	2	0
ERE091	2014-12-08	UAE	4	1	0	1	1978-05-30	36.5257	Bachelor	Teacher	1977-07-18	37.3908	Bachelors	Administrator	2	2	2007-09-25		1														1	5	0	1	0	2
ERE092	2014-12-08	UAE	4	1	0	1	1984-03-12	30.7406	Bachelor	Housewife	1974-12-06	40.0055	Bachelors	Pilot	2	2	2009-03-17		1														1	2	0	1	7	0
ERE093	2014-12-08	UAE	4	1	0	1	1987-03-14	27.7372	Diploma	Housewife	1985-07-16	29.3963	Diploma	Police	2	2		1	1														1	2	0	1	7	0
ERE094	2014-12-11	UAE	6	1	0	1	1986-07-14	28.4107	Bachelor	Housewife	1985-04-15	29.6564	Bachelors	Police	4	4		2.5	2		4m	1		3	1								1	2	0	1	7	0
ERE095	2014-12-14	UAE	5	1	0	1	1985-09-21	29.2293	Bachelor	Housewife	1986-05-20	28.5695	Bachelors	Military	4	4		3	2		1	2		4	1								1	7	0	1	2	0
ERE096	2014-12-14	UAE	4	1	0	1	1983-05-09	31.6003	Bachelor	Housewife	1977-01-26	37.8809	Highschool	Military	2	2		6	2														1	0	2	1	5	0
ERE097	2014-12-14	UAE	6	1	0	1	1986-10-16	28.1615	Bachelor	Housewife	1986-04-03	28.6982	Bachelors	Ministry officer	4	4	2013-05-08		1	2014-09-28		1	2014-09-28		2								1	7	0	1	2	0
ERE098	2014-12-14	UAE	5	1	0	1	1983-06-04	31.5291	Highschool	Housewife	1982-11-07	32.1013	Bachelors	Engineer	3	3	2011-02-09		1	2014-06-24		2											1	0	2	1	5	0
ERE099	2014-12-15	UAE	7	1	0	1	1984-03-22	30.7324	Highschool	Administrator	1982-11-12	32.0903	Highschool	Private business	5	5	2004-05-22		2	2006-10-12		2	2008-01-31		2	2012-02-29		2					1	7	0	1	2	0
ERE100	2014-12-15	UAE	4	1	0	1	1984-03-06	30.7762	Bachelor	Housewife	1979-02-22	35.8111	Bachelors	Lawyer	2	2	2012-02-09		1														1	5	2	0	0	0
ERE101	2014-12-15	UAE	4	1	0	1	1977-09-01	37.2868	Highschool	Housewife	1942-01-01	72.9528	Highschool	Police	2	2	2008-12-23		1														1	2	0	1	7	0
ERE102	2014-12-15	UAE	3	1	0	2	1982-11-18	32.0739	Highschool	Ministry					2	2																	1	2	0	1	7	0
ERE103	2014-12-15	UAE	3	1	0	1	1982-11-18	32.0739	Highschool	Ministry					2	2																	1	7	0	1	2	0
ERE104	2014-12-16	UAE	5	1	0	1	1985-10-05	29.1964	Highschool	Housewife	1980-03-25	34.7269	Highschool	Administrator	3	3	2010-06-27		1		6	1											1	0	2	1	5	0
ERE105	2014-12-16	UAE	8	1	0	1	1986-12-02	28.0383	Bachelor	Student	1976-11-07	38.1054	Highschool	Pilot	5	5	2006-09-20		2	2007-09-15		1	2010-11-19		1	2012-06-16		1					1	7	0	1	2	0
ERE106	2014-12-16	UAE	5	1	0	1	1973-01-07	41.9384	Highschool	Housewife	1969-09-29	45.2129	Bachelors	Administrator	6	6	1991-09-27		2	1992-12-20		1	1995-09-18		2	1997-09-28		2	2001-05-13		2		1	5	0	1	0	2
ERE107	2014-12-16	UAE	6	1	0	1	1989-12-22	24.9829	Highschool	Housewife	1984-07-26	30.3901	Highschool	Military	3	3	2011-05-24		1	2013-01-30		1											1	5	1	1	0	1
ERE108	2014-12-17	UAE	6	1	0	1	1984-11-20	30.0726	Highschool	Teacher	1980-12-19	33.9932	Masters	Lawyer	4	4	2003-11-21		1	2008-02-20		1	2012-09-10		1								1	7	0	1	2	0
ERE109	2014-12-17	UAE	3	1	0	1					1974-07-31	40.3806	Masters	Private business	2	2	2008-06-09		1														0	0	0	1	5	2
ERE110	2014-12-17	UAE	3	1	0	2	1987-10-18	27.165	Highschool	Housewife	1983-08-05	31.3676	Highschool	Police	1	1																	1	7	0	1	2	0
ERE111	2014-12-17	UAE	7	1	0	1	1976-08-01	38.3765	Highschool	Housewife	1969-02-01	45.8727	Bachelors	Police	5	5	1995-02-14		2	1997-08-07		2	1999-08-28		2	2004-02-23		2					1	7	0	1	2	0
ERE112	2014-12-17	UAE	4	1	0	1	1982-07-25	32.397	Masters	Police	1974-08-26	40.3094	Highschool	Teacher	2	2	2012-11-22		1														1	7	0	1	2	0
ERE113	2014-12-17	UAE	5	1	0	1	1983-11-14	31.091	Bachelor	Administrator	1983-01-30	31.8795	Highschool	Private business	5	5		6	2		2	2		1	1								1	7	0	1	2	0
ERE114	2014-12-17	UAE	5	1	0	1	1985-10-17	29.1663	Highschool	Administrator	1980-12-14	34.0068	Highschool	Military	3	3		13	1		11	2		2m	1								1	5	0	1	0	2
ERE115	2014-12-17	UAE			FARIS																												1	2	0	1	7	0
ERE116	2014-12-17	UAE	5	1	0	1	1991-04-04	23.7043	Highschool	Housewife	1987-04-27	27.6413	Bacherlor	Police	3	3	2014-07-23		1	2013-03-01		1											1	7	0	1	2	0
ERE117	2014-12-18	UAE	4	1	0	1	1990-11-20	24.0767	Highschool	Housewife	1984-06-04	30.538	Highschool	Ministry	2	2			2	1													1	2	0	1	7	0
ERE118	2014-12-18	UAE	3	1	0	1	1989-10-23	25.1526	Highschool	Housewife	1989-06-27	25.4757	Highschool	Military	1	1																	1	5	0	1	0	2
ERE119	2014-12-18	UAE	6	1	0	1	1978-12-23	35.9863	Highschool	Housewife	1971-08-01	43.3812	Highschool	Military	6	6	1998-03-21		2	2000-05-02		1	2002-05-18		2	2004-08-21		2	2007-07-04		1		1	2	0	1	7	0
ERE120	2014-12-18	UAE	4	1	0	1	1982-05-22	32.5749	Diploma	Administrator	1980-07-01	34.4641	Highschool	Military	2	2	2005-07-10		2														1	5	0	1	0	2
ERE121	2014-12-18	UAE	5	1	0	1	1982-07-08	32.4463	Diploma	Housewife	1983-05-21	31.5784	Bachelors	Police	3	3	2006-06-24		1	2011-12-20		1											1	2	0	1	7	0
ERE122	2014-12-18	UAE	5	1	0	1	1979-02-09	35.8549	Diploma	Housewife	1980-02-27	34.8063	Highschool	Private business	3	3		9	1		2	2											1	7	0	1	2	0
ERE123	2014-12-18	UAE	4	1	0	1	1987-07-08	27.447	Bachelor	Administrator	1985-11-05	29.117	Highschool	Private business	2	2	2012-11-24		2														1	2	0	1	7	0
ERE124	2014-12-18	UAE	6	1	0	1	1987-07-04	27.4579	Bachelor	Administrator	1978-03-27	36.7283	Masters	Police	4	4	2004-05-03		1	2006-02-12		1	2008-02-26		2								1	5	0	1	0	2
ERE125	2014-12-18	UAE	5	1	0	1	1989-07-05	25.4538	Diploma	Military	1987-05-25	27.5674	Bachelors	Police	3	3	2010-06-18		2	2013-04-01		2											1	7	0	1	2	0
ERE126	2014-12-21	UAE	6	1	0	1	1980-08-25	34.3217	Bachelor	Teacher	1979-04-04	35.7153	Masters	Military	4	4	2003-10-10		2	2007-08-31		1	2005-11-24		2	2011-01-12		2					1	0	2	1	5	0
ERE127	2014-12-21	UAE	4	1	0	1	1982-05-31	32.5585	Bachelor	Housewife	1982-01-26	32.9008	Bachelors	Manager	2	2	2012-10-19		1														1	7	0	1	2	0
ERE128	2014-12-21	UAE	5	1	0	1	1981-06-24	33.4921	Bachelor	Ministry	1971-09-15	43.2663	Highschool	Military	3	3	2002-10-18		2	2013-07-06		2											1	5	2	0	0	0
ERE129	2014-12-21	UAE	4	1	0	1	1984-03-18	30.7598	Diploma	Housewife	1982-08-21	32.334	Masters	Police	2	2	2013-01-31		2														1	2	0	1	7	0
ERE130	2014-12-21	UAE	12	1	0	1	1969-11-09	45.1143	Highschool	Housewife	1965-11-08	49.117	Bachelors	Military	10	10		28	1		24	1		23	2		22	4		17	1	(more) …	1	2	0	1	7	0
ERE131	2014-12-21	UAE	8	1	0	1	1980-12-13	34.0205	Bachelor	Teacher	1971-02-21	43.8303	Highschool	Private business	6	6		1	1		8	2		12	1		11	2		4	2		1	7	0	1	2	0
ERE132	2014-12-22	UAE	8	1	0	1	1980-12-13	34.0233	Bachelor	Teacher	1971-02-21	43.833	Highschool	Private business	6	6		1	1		8	2		12	1		11	2		4	2		1	0	2	1	5	0
ERE133	2014-12-22	UAE	3	1	0	1	1989-09-27	25.2348	Bachelor	Housewife	1983-09-29	31.2307	Bachelors	Private business	1	1																	1	7	0	1	2	0
ERE134	2014-12-22	UAE	4	1	0	1	1988-02-19	26.8392	Highschool	Housewife	1985-05-22	29.5852	Highschool	Military	2	2	2009-12-10		2														1	5	0	1	0	2
ERE135	2014-12-22	UAE	4	1	0	1	1988-02-19	26.8392	Highschool	Housewife	1985-05-22	29.5852	Highschool	Military	2	2	2009-12-10																1	5	1	1	0	1
ERE136	2014-12-22	UAE	6	1	0	1	1989-03-09	25.7878	Bachelor	Housewife	1982-08-24	32.3285	Highschool	Military	4	4	2007-07-24		2	2011-11-30		2	2014-08-20		1								1	7	0	1	2	0
ERE137	2014-12-22	UAE	8	1	0	1	1976-04-18	38.6776	Bachelor	Housewife	1974-07-01	40.4764	Masters	Private business	6	6		18	1		15	2		12	1		8	1		6	1		0	0	0	1	5	2
ERE138	2014-12-23	UAE	8	1	0	1	1977-03-25	37.7467	Masters	Housewife	1969-08-30	45.3142	Bachelors	Military	6	6	2008-04-27		2	2010-08-19		2	2014-04-21		1	2014-04-21		2	2014-04-21		2		1	7	0	1	2	0
ERE139	2014-12-23	UAE	6	1	0	1	1983-07-02	31.4771	Diploma	Housewife	1979-10-02	35.2252	Highschool	Military	4	4		12	2		11	1		10	1								1	7	0	1	2	0
ERE140	2014-12-23	UAE	10	1	0	1	1974-10-12	40.1971	Bachelor	Banker	1969-11-01	45.1417	Bachelors	Military	8	8	2002-12-25		1	2004-03-09		2	2005-03-29		2	2009-03-31		2	2012-07-11		2	(more)..	1	0	2	1	5	0
ERE141	2014-12-23	UAE	8	1	0	1	1986-01-18	28.9281	Highschool	Housewife	1982-08-11	32.3669	Bachelors	Teacher	6	6	2000-05-05		2	2001-08-18		2	2002-11-06		1	2005-10-07		1	2007-01-13		1		1	7	0	1	2	0
ERE142	2015-01-06	UAE	8	1	0	1	1973-04-16	41.7248	Bachelor	Housewife	1970-11-23	44.1205	Diploma	Military	6	6	1994-08-02		1	1996-02-23		2	1998-05-10		1	1999-11-26		1	2006-04-07		1		1	5	2	0	0	0
ERE143	2015-01-06	UAE	11	1	0	1	1973-12-20	41.0459	Primary	Housewife	1970-01-02	45.0103	Bachelors	Ministry	9	9	1991-04-16		2	1992-06-30		1	1993-12-10		2	2000-10-05		2	2002-08-01		2	(more) …	1	2	0	1	7	0
ERE144	2015-01-06	UAE	3	1	0	2	1989-07-15	25.4784	Bachelor	Health care					2	2	2011-03-31		2	2012-04-06		1											1	2	0	1	7	0
ERE145	2015-01-07	UAE	6	1	0	1	1986-09-08	28.3313	Diploma	Housewife	1985-08-20		Bachelors	Lawyer	4	4	2007-07-10		1	2012-04-25		2	2014-03-10		2								1	7	0	1	2	0
ERE146	2015-01-07	UAE	7	1	0	1	1979-05-01	35.6879	Highschool	Writer	1979-08-22		Primary	Writer	5	5	2000-04-22		1	2006-02-19		2	2009-02-28		1	2014-12-07		1					1	0	2	1	5	0
ERE147	2015-01-07	UAE	4	0	1	1	1983-11-13	31.1513	Bachelor	Teacher	1978-08-17		Bachelors	Architect	2	2	2013-09-24		1														1	7	0	1	2	0
ERE 148	2015-01-07	UAE	4	1	0	1	1979-02-22	35.8741	Masters	Teacher	1970-10-07		Bachelors	Private business	2	2	2007-07-14		2														1	5	0	1	0	2
ERE 149	2015-01-08	UAE	8	1	0	1	1976-09-21	38.2971	Highschool	Housewife	1970-10-07		Highschool	Military	6	6		20	1		18	2		14	2		11	2		6	2		1	5	1	1	0	1
ERE 150	2015-01-08	UAE	7	1	0	1	1976-01-01	39.0198	Bachelor	Manager	1970-01-10		Highschool	Retired	5	5		19	2		15	1		12	1		8	2					1	7	0	1	2	0
ERE149
ERE150

## Sheet: Exercise
id1	Randomisation	tvhrschSBsl	wehrstvSBsl	sedentarySBsl	bikeSBsl	swimSBsl	footySBsl	danceSBsl	gymnSBsl	trampSBsl	parkSBsl	walkSBsl	othsprtSBsl	namesprtSBsl	TotalPASBsl	timespentSBsl	totalexSBsl	PALmumSBsl	PALpeersSBsl
ERE001	A	8	0	8	1	0	0	0	0	0	0	0	1	sandbox	2	2	3	4	1
ERE002	B	3	0	3	1	1	0	0	0	0	1	0	0		4	1	0	3	5
ERE003	A	0	0	0	1	0	0	0	0	0	1	0	0		1	1	0	0	3
ERE004	B	3	0	3	1	0	0	0	0	0	0	0	1	sandbox, running around	1	1	0	0	1
ERE005	A	5	2	7	1	0	0	0	0	0	0	1	1	basketball	2	3	30min/d	3	3
ERE006	B	5	1	6	1	0	0	0	0	0	0	1	1	running	0	1	0	2	3
ERE007	A	4	2	6	1	0	0	0	0	0	0	0	0		4	1	0	2	1
ERE008	B	7	3	10	1	0	0	0	0	0	1	1	0		0	1	1hr /d		2
ERE009	B	4	2	6	1	0	1	0	0	0	1	0	1	sandbox	0	1	0	1	4
ERE010	B	4	2	6	1	0	0	0	0	0	1	0	1	sandbox	1	1	0	0	2
ERE011	A	5	2	7	1	0	0	0	0	0	0	0	0		4	1	1hr /d	0	3
ERE012	A	5	0	5	1	0	0	0	0	0	0	0	1	playground	4	1	0	0	3
ERE013	B	4	1	5	1	0	1	0	0	1	0	0	0		4	1	0	0	3
ERE014	B	10	5	15	0	0	0	0	0	0	1	0	1	playground	1	2	3	4	3
ERE015	A	20	2	22	1	0	0	0	0	0	0	1	1	sandbox	4	1	1hr /d	3	3
ERE016	A	3	3	6	1	1	1	0	0	0	0	0	0		2	2	0	2	2
ERE017	B	3	2	5	1	1	1	0	0	0	0	0	0		2	2	0	2	4
ERE018	A	0	2	2	1	0	0	0	0	0	0	0	1	playground	4	1	0	3	5
ERE019	B	1	2	3	1	0	0	1	0	0	0	1	1	playground	4	2	0	2	4
ERE020	A	2	1	3	1	0	0	0	0	0	1	0	1	sandbox, running around	4	2	0	3	2
ERE021	B	0	0	0	1	0	1	0	0	0	0	0	0		4	2	0	2	4
ERE022	B	5	4	9	0	0	0	0	0	0	1	0	1	playground	4	1	0	0	3
ERE023	A	3	2	5	1	0	0	0	0	0	1	1	0		4	1	30min/d	2	3
ERE024	A	5	2	7	1	0	0	1	0	0	0	1	0		4	1	0	1	3
ERE025	A	7	2	9	1	0	1	0	0	0	1	0	1	play doh	0	1	0	1	4
ERE026	B	5	2	7	1	0	1	0	0	0	1	0	0		0	1	0	1	3
ERE027	B	5	2	7	1	1	0	0	0	0	0	0	0		1	2	0	0	3
ERE028	A	10	3	13	0	0	0	0	0	0	1	0	1	Ballet	0	2	0	0	3
ERE029	B	20	8	28	0	0	0	0	0	0	1	0	1	sandbox	0	1	30min/d	0	3
ERE030	A	5	2	7	0	0	0	0	0	0	1	1	1	playground	4	1	45min/d	1	3
ERE031	A	2	0	2	1	0	1	0	0	0	1	1	0		2	1	0	2	3
ERE032	B	7	3	10	0	0	0	0	0	0	0	0	1	toys	4	1	1hr /d	3	3
ERE033	A	3	2	5	1	0	1	0	0	0	0	0	1	colouring	4	1	0	0	3
ERE034	B	9	5	14	1	1	1	0	0	0	1	0	1	Taikwando	4	2	0	1	3
ERE035	A	5	2	7	1	0	0	0	0	0	1	0	1	playground	4	1	0	1	4
ERE036	B	4	4	8	1	0	0	0	0	0	0	0	1	playground	4	2	0	2	3
ERE037	A	10	4	14	1	0	1	0	0	0	0	0	0		3	1	0	6	3
ERE038	A	10	2	12	1	0	0	0	0	0	0	0	1	Scooter	1	2	0	1	2
ERE039	B	5	2	7	1	0	0	0	0	0	1	0	0		4	2	0	2	3
ERE040	B	5	2	7	1	0	1	0	0	0	0	0	0		3	1	0	3	2
ERE041	B	5	2	7	0	1	0	0	0	0	0	0	1	Ballet	2	2	0	4	3
ERE042	A	0	0	0	1	0	0	0	0	0	1	0	0		4	2	0	3	3
ERE043	B	5	2	7	1	0	1	0	0	0	0	0	0		1	1	0	3	3
ERE044	A	15	3	17	1	0	0	0	0	0	1	0	1	playground	4	2	0	0	3
ERE045	B	10	0	10	1	0	1	0	0	0	1	0	1	playground	1	1	0	0	3
ERE046	A	10	4	14	1	0	0	0	0	1	0	0	1	running	2	1	0	5	4
ERE047	B	25	10	35	1	0	0	0	0	0	1	0	1	playground	4	2	0	0	4
ERE048	A	0	0	0	1	0	1	0	0	1	0	0	1	sandbox	4	2	0	0	3
ERE049	B	15	6	21	1	0	1	0	0	0	0	0	1	Scooter	2	1	0	0	3
ERE050	A	5	2	7	1	0	0	0	0	0	0	0	0		2	1	0	0	3
ERE051	B	20	8	28	1	0	0	0	0	0	0	0	0		4	2	0	0	2
ERE052	A	5	2	7	1	0	0	0	0	0	0	0	0		4	2	0	0	3
ERE053	B	5	2	7	1	0	0	0	0	1	0	0	1	sandbox	4	2	0	0	3
ERE054	A	10	3	13	1	0	1	0	1	0	0	0	1	playground	4	2	0	0	2
ERE055	B	8	2	10	1	0	0	0	1	0	0	0	1	sandbox	4	2	0	0	4
ERE056	A	5	2	7	1	0	0	1	0	0	1	0	0		4	2	0	2	3
ERE057	B	6	4	10	1	0	0	0	0	0	0	0	0		3	1	0	1	3
ERE058	B	5	2	7	1	0	0	0	0	0	1	0	0		4	1	0	1	2
ERE059	A	5	2	7	1	0	1	0	0	0	1	0	0		4	2	0	0	4
ERE060	A	10	2	12	1	0	0	0	0	0	1	0	1	sandbox	4	2	0	0	4
ERE061	A	25	2	27	1	0	1	0	0	0	1	0	0		4	2	0	0	3
ERE062	B	15	8	23	0	0	0	0	0	0	1	0	1	playground	4	2	0	0	5
ERE063	B	10	4	14	1	0	1	0	0	0	0	0	0		4	2	0	0	3
ERE064	A	5	4	9	0	0	0	0	0	0	1	0	0		3	2	0	2	3
ERE065	A	5	2	7	1	0	0	0	0	1	1	0	0		2	2	0	1	3
ERE066	A	5	4	9	1	0	0	0	0	0	1	0	0		4	2	0	0	3
ERE067	B	20	8	28	1	0	1	0	0	0	1	0	1	karate	0	2	0	0	3
ERE068	B	5	2	7	1	0	1	1	0	0	0	0	0		4	1	0	2	4
ERE069	B	25	5	30	1	0	0	0	0	0	1	0	0		3	2	0	0	2
ERE070	A	20	3	23	1	0	1	0	0	0	0	0	0		3	2	0	0	3
ERE071	A	10	6	16	1	0	0	0	0	0	0	0	0		4	2	0	0	2
ERE072	B	10	6	16	1	1	1	0	0	0	0	0	0		4	2	0	0	3
ERE073	B	5	8	13	1	0	0	0	0	0	0	0	1	sandbox	3	2	0	3	4
ERE074	B	15	6	21	1	0	0	0	0	0	0	0	1	basketball	3	1	0	0	3
ERE075	A	10	4	14	1	0	0	1	0	0	0	1	1	sandbox	4	1	0	1	3
ERE076	A	5	2	7	1	0	0	0	1	0	0	0	0		4	2	0	1	3
ERE077	A	10	5	15	1	0	0	0	0	0	0	0	1	playground	0	2	0	0	3
ERE078	B	10	4	14	1	0	0	0	0	0	0	0	0		4	2	0	1	3
ERE079	A	11	5	16	1	0	1	0	0	0	0	0	0		4	2	0	0	2
ERE080	B	15	6	21	1	0	1	0	0	0	0	1	0		4	2	0	0	3
ERE081	A	10	6	16	1	0	0	0	0	0	0	1	0		4	2	0	2	3
ERE082	B	18	12	30	0	0	0	0	1	0	0	1	1	playground	2	2	0	0	1
ERE083	A	18	6	24	0	1	0	0	0	0	0	1	0		4	2	0	0	3
ERE084	B	6	4	10	1	0	1	0	0	0	0	0	1	playground	4	1	0	0	3
ERE085	A	10	2	12	0	0	0	0	1	0	0	1	1	playground	4	1	0	2	5
ERE086	B	10	2	12	1	0	1	0	0	0	0	1	1	Scooter	4	1	0	2	5
ERE087	B	5	2	7	1	0	0	0	0	1	0	1	0		4	1	0	0	3
ERE088	A	5	7	12	1	0	1	1	0	0	0	0	0		4	1	0	0	2
ERE089	A	15	10	25	1	1	0	0	0	0	0	1	0		4	2	0	0	3
ERE090	B	5	4	9	1	0	1	0	0	0	1	0	1	sandbox	4	1	0	1	4
ERE091	A	5	2	7	1	0	0	0	0	1	0	0	1	drawing	0	1	0	0	2
ERE092	B	15	7	22	1	0	0	0	0	0	1	0	1	sandbox	4	2	0	3	5
ERE093	A	5	2	7	1	0	0	0	0	0	1	0	0		2	2	0	0	3
ERE094	B	3	4	7	1	0	0	0	0	0	1	0	1	playground	4	2	0	0	3
ERE095	A	4	4	8	1	0	0	0	0	0	1	0	1	sandbox	4	2	0	0	3
ERE096	A	7	2	9	1	0	0	0	0	0	1	0	0		4	2	0	1	4
ERE097	B	20	8	28	1	0	1	0	0	0	0	0	0		0	2	0	1	4
ERE098	B	5	2	7	1	0	0	1	0	0	0	0	0		3	2	0	0	3
ERE099	B	20	8	28	1	1	0	0	0	0	0	0	0		4	2	0	1	3
ERE100	A	15	4	19	1	0	1	0	0	0	0	0	0		3	2	0	1	3
ERE101	A	10	6	1	0	1	0	0	0	0	0	0	0		0	2	0	0	3
ERE102	A	10	4	1	0	1	0	0	0	0	0	1	1	playground	4	3	0	2	3
ERE103	B	5	8	13	1	0	0	0	0	0	1	0	0		4	2	0	0	3
ERE104	B	15	10	25	0	0	0	0	0	0	1	0	1	playground	4	2	0	0	3
ERE105	B	5	2	7	1	0	0	0	0	0	1	0	0		0	2	0	2	4
ERE106	B	5	2	7	1	0	1	0	0	0	0	0	1	playground	3	2	0	0	3
ERE107	A	15	6	21	1	0	0	0	0	0	0	0	1	sandbox	0	2	0	0	3
ERE108	A	5	5	10	1	0	0	0	0	0	0	0	0		0	2	0	0	3
ERE109	A	10	2	1	1	0	0	0	0	0	0	0	1	Horse riding	1	3	0	0	3
ERE110	B	5	4	1	0	1	0	0	0	0	1	1	0		3	3	0	1	4
ERE111	A	10	4	14	1	0	0	0	1	0	0	1	1	drawing	3	2	0	0	3
ERE112	A	5	2	7	1	1	0	0	0	0	0	0	0		4	2	0	0	3
ERE113	B	10	10	20	1	0	0	0	0	0	1	0	0		3	2	0	0	4
ERE114	B	5	2	7	0	0	0	0	1	0	0	0	1	playground	4	2	0	0	3
ERE115	B	5	2	7	1	0	1	0	0	0	1	0	1	drawing	4	2	0	0	2
ERE116	A	10	4	14	0	0	0	0	0	1	0	0	1	sandbox	4	2	0	0	3
ERE117	B	10	15	1	0	0	0	0	0	1	1	0	0		4	2	0	0	3
ERE118	A	5	4	9	1	0	1	0	0	0	0	0	0		3	2	0	0	3
ERE119	B	35	14	49	1	0	1	0	0	0	1	1	1	playground	3	2	0	0	3
ERE120	B	20	10	30	1	1	1	0	0	0	1	0	1	Scooter	4	3	0	0	3
ERE121	A	20	7	27	1	0	1	0	0	0	0	0	0		4	2	0	0	2
ERE122	A	20	8	28	1	0	0	0	0	0	0	1	0		4	2	0	0	2
ERE123	B	15	10	25	1	0	0	0	0	0	0	1	0		0	2	0	0	3
ERE124	A	5	2	7	0	0	0	0	0	0	0	1	0		4	2	0	1	4
ERE125	B	5	7	12	1	0	1	0	0	0	0	0	0		4	2	0	1	4
ERE126	A	5	4	9	1	0	0	1	0	1	0	0	0		4	2	0	0	3
ERE127	B	5	2	7	1	0	0	0	0	0	0	0	1	sandbox	4	2	0	0	3
ERE128	A	5	2	7	0	0	0	0	0	1	1	0	1	playground	3	2	0	1	4
ERE129	A	12	6	18	0	0	0	1	0	0	0	0	1	Ballet	0	2	0	0	2
ERE130	A	10	5	15	1	0	0	0	0	1	0	0	0		4	2	0	0	3
ERE131	B	5	3	8	0	0	1	0	0	0	0	0	1	Ballet	3	2	0	0	2
ERE132	B	10	14	24	1	0	0	0	0	0	1	0	1	playground	3	2	0	0	3
ERE133	B	10	4	14	0	1	0	1	0	0	0	0	0		3	2	0	0	3
ERE134	A	5	4	9	1	0	0	0	0	0	0	0	1	sandbox	0	2	0	0	3
ERE135	A	10	4	14	1	0	0	0	0	0	0	0	0		0	2	0	0	3
ERE136	B	8	4	12	1	0	0	0	0	0	0	0	0		4	2	0	0	3
ERE137	A	6	6	12	1	0	0	0	0	0	0	0	1	sandbox	4	1	0	0	3
ERE138	A	5	2	7	1	0	1	0	0	0	1	0	1	sandbox	4	2	0	1	4
ERE139	B	4	6	10	1	0	0	0	0	0	1	0	1	sandbox	0	2	0	0	3
ERE140	B	5	2	7	1	1	1	0	0	0	1	0	1	Scooter	4	2	0	0	3
ERE141	A	15	6	21	0	0	0	0	0	0	1	0	0		0	2	0	0	3
ERE142	B	15	12	27	0	0	0	0	0	0	1	0	1	playground	0	2	0	0	3
ERE143	B	5	2	7	1	0	0	0	0	0	1	0	1	playground	1	2	0	2	3
ERE144	B	5	2	7	1	0	0	0	0	0	1	0	1	running	4	2	0	3	3
ERE145	A	5	5	10	0	0	0	0	0	0	0	1	1	playground	0	2	0	0	3
ERE146	A	10	4	14	1	1	0	0	0	0	1	0	0		0	2	0	0	3
ERE147	B	10	0	10	0	1	0	0	1	1	0	0	1	karate	4	2	0	2	4
ERE 148	A	5	8	13	1	1	0	0	0	0	1	0	0		3	2	0	0	2
ERE 149	A	5	5	10	0	0	0	0	0	0	1	0	0		4	1	0	0	3
ERE 150	B	5	10	15	0	0	0	0	0	0	1	0	0		4	2	0	0	3

## Sheet: parents
id1	Randomisation	mthtSBsl	mtwtSBsl	actrep1SBsl	fthtSBsl	ftwtSBsl	actrep2SBsl	MtBMISBsl	FtBMISBsl	Smoking mother	Smoking father	type	no/day
ERE001	A	1.53	80	rep	1.7	105	rep	34.1749	36.3322	0	0
ERE002	B	1.64	89	rep	1.72	95	rep	33.0904	32.112	0	0
ERE003	A	1.65	72	rep	1.87	101	rep	26.4463	28.8827	0	0
ERE004	B	1.66	83	rep	1.65	107	rep	30.1205	39.3021	0	0
ERE005	A	1.59	50	rep	1.7	90	rep	19.7777	31.1419	0	0
ERE006	B	1.62	62	rep	1.71	80	rep	23.6244	27.3588	0	1	midwakh	18
ERE007	A	1.5	76	rep	1.78	84	rep	33.7778	26.5118	0	1	midwakh	10
ERE008	B	1.6	74	rep	1.81	165	rep	28.9062	50.3648	0	0
ERE009	B	1.63	59	rep	1.75	83	rep	22.2063	27.102	0	0
ERE010	B	1.58	95	preg	1.86	92	rep	38.0548	26.5927	0	0
ERE011	A	1.56	87	rep	1.55	60	rep	35.7495	24.974	0	1	midwakh	10
ERE012	A	1.61	53	rep	1.7	74	rep	20.4467	25.6055	0	0
ERE013	B	1.64	55	rep	1.7	76	rep	20.4491	26.2976	0	0
ERE014	B	1.67	76	rep	1.74	70	rep	27.2509	23.1206	0	1	cigs	20
ERE015	A	1.63	86	rep	1.65	80	rep	32.3685	29.3848	0	0
ERE016	A	1.67	67	rep			rep	24.0238		0	1	cigs & sheesha	12
ERE017	B	1.59	69	rep	1.81	87	rep	27.2932	26.556	0	1	sheesha
ERE018	A	1.6	75	rep	1.75	83	rep	29.2969	27.102	0	1	midwakh
ERE019	B	1.63	110	rep	1.7	114	rep	41.4016	39.4464	0	0
ERE020	A	1.59	102	rep	1.68	100	rep	40.3465	35.4308	0	0
ERE021	B	1.65	67	rep	1.6	76	rep	24.6097	29.6875	0	1	midwakh
ERE022	B	1.63	66	rep	1.68	67	rep	24.841	23.7387	0	0
ERE023	A	1.6	63	rep	1.71	92	rep	24.6094	31.4627	0	0
ERE024	A	1.57	75	rep	1.64	69	rep	30.4272	25.6544	0	0
ERE025	A	1.55	81	rep	1.7	90	rep	33.7149	31.1419	0	1	midwakh
ERE026	B	1.73	80	rep	1.74	85	rep	26.7299	28.075	0	0
ERE027	B	1.61	53	rep	1.71	74	rep	20.4467	25.3069	0	0
ERE028	A	1.47	51	rep	1.75	80	rep	23.6013	26.1224	0	0
ERE029	B	1.6	83	rep	1.71	87	rep	32.4219	29.7527	0	1	midwakh
ERE030	A	1.68	64	rep	1.7	68	rep	22.6757	23.5294	0	0
ERE031	A	1.64	92	rep	1.67	65	rep	34.2058	23.3067	0	0
ERE032	B	1.63	63	rep	1.71	89	rep	23.7118	30.4367	0	0
ERE033	A	1.68	72	rep	1.78	92	rep	25.5102	29.0367	0	0
ERE034	B	1.62	70	rep	1.74	75	rep	26.6728	24.7721	0	0
ERE035	A	1.66	70	rep	1.73	73	rep	25.4028	24.3911	0	0
ERE036	B	1.64	72	rep	1.86	75	rep	26.7698	21.6788	0	1	midwakh
ERE037	A	1.6	74	rep	1.69	74	rep	28.9062	25.9095	0	1	midwakh
ERE038	A	1.57	84	preg	1.73	75	rep	34.0785	25.0593	0	0
ERE039	B	1.65	70	rep	1.98	98	rep	25.7117	24.9974	0	0
ERE040	B	1.55	58	rep	1.75	75	rep	24.1415	24.4898	0	0
ERE041	B	1.54	58	rep	1.62	65	rep	24.4561	24.7676	0	0
ERE042	A	1.59	82	rep	1.71	78	rep	32.4354	26.6749	0	0
ERE043	B	1.58	80	rep	1.68	80	rep	32.0461	28.3447	0	0
ERE044	A	1.6	62	rep	1.58	70	rep	24.2187	28.0404	0	0
ERE045	B	1.55	63	rep	1.67	75	rep	26.2227	26.8923	0	0
ERE046	A	1.54	70	rep	1.75	80	rep	29.5159	26.1224	0	1	midwakh
ERE047	B	1.6	65	rep	1.68	75	rep	25.3906	26.5731	0	1	midwakh
ERE048	A	1.7	70	rep	1.72	75	rep	24.2215	25.3515	0	0
ERE049	B	1.64	92	rep	1.7	93	rep	34.2058	32.1799	0	0
ERE050	A	1.62	76	rep	1.65	82	rep	28.959	30.1194	0	1	midwakh
ERE051	B	1.56	84	rep	1.72	78	rep	34.5168	26.3656	0	0
ERE052	A	1.58	80	rep	1.7	90	rep	32.0461	31.1419	0	0
ERE053	B	1.89	86	rep	1.71	89	rep	24.0755	30.4367	0	0
ERE054	A	1.6	84	rep	1.72	84	rep	32.8125	28.3937	0	0
ERE055	B	1.7	74	rep	1.73	72	rep	25.6055	24.0569	0	0	sheesha
ERE056	A	1.62	59	rep	1.83	100	rep	22.4813	29.8606	0	1	sheesha
ERE057	B	1.6	65	rep	1.71	81	rep	25.3906	27.7008	0	0
ERE058	B	1.68	63	rep	1.72	83	rep	22.3214	28.0557	0	0
ERE059	A	1.64	87	rep				32.3468		0	0
ERE060	A	1.64	60	rep	1.65	52	rep	22.3081	19.1001	0	0
ERE061	A	1.67	72	rep	1.83	75	rep	25.8166	22.3954	0	1	midwakh
ERE062	B	1.67	53	rep	1.71	82	rep	19.0039	28.0428	0	0
ERE063	B	1.65	75	rep	1.71	85	rep	27.5482	29.0688	0	0
ERE064	A	1.65	68	rep	1.84	84	rep	24.977	24.811	0	1		16
ERE065	A	1.59	87	rep	1.7	73	rep	34.4132	25.2595	0	0
ERE066	A	1.54	50	rep	1.76	75	rep	21.0828	24.2123	0	0
ERE067	B	1.6	83	rep	1.62	88	rep	32.4219	33.5315	0	1	midwakh
ERE068	B	1.53	53	rep	1.7	75	rep	22.6409	25.9516	0	0
ERE069	B	1.6	62	rep	1.76	75	rep	24.2187	24.2123	0	0
ERE070	A	1.6	54	rep	1.75	73	rep	21.0937	23.8367	0	0
ERE071	A	1.58	72	rep	1.71	98	rep	28.8415	33.5146	0	0
ERE072	B	1.58	72	rep	1.69	101	rep	28.8415	35.3629	0	0
ERE073	B	1.6	100	rep	1.75	90	rep	39.0625	29.3878	0	0
ERE074	B	1.6	90	rep	1.85	108	rep	35.1562	31.5559	0	0
ERE075	A	1.64	73	preg	1.79	84	rep	27.1416	26.2164	0	0
ERE076	A	1.64	55	rep	1.73	72	rep	20.4491	24.0569	0	0
ERE077	A	1.6	90	rep			rep	35.1562		0	0
ERE078	B	1.62	75	rep	1.7	80	rep	28.578	27.6817	0	0
ERE079	A	1.7	89	rep	1.75	76	rep	30.7958	24.8163	0	0
ERE080	B	1.56	65	rep	1.8	85	rep	26.7094	26.2346	0	0
ERE081	A	1.6	70	rep	1.77	83	rep	27.3437	26.493	0	1	20/d cig
ERE082	B	1.53	60	rep	1.71	70	rep	25.6312	23.939	0	0
ERE083	A	1.65	78	rep	1.8	83	rep	28.6501	25.6173	0	0
ERE084	B	1.65	118	rep	1.7	119	rep	43.3425	41.1765	0	0
ERE085	A	1.63	86	rep	1.8	98	rep	32.3685	30.2469	0	0
ERE086	B	1.62	90	rep	1.71	90	rep	34.2936	30.7787	0	0
ERE087	B	1.65	77	rep	1.65	80	rep	28.2828	29.3848	0	0	sheesha
ERE088	A	1.64	72	rep	1.63	73	rep	26.7698	27.4756	0	0
ERE089	A	1.77	68	rep	1.73	71	rep	21.7051	23.7228	0	0
ERE090	B	1.57	60	rep	1.65	89	rep	24.3418	32.6905	0	0
ERE091	A	1.64	80	rep	1.73	95	rep	29.7442	31.7418	0	0
ERE092	B	1.6	61	rep	1.7	81	rep	23.8281	28.0277	0	0
ERE093	A	1.71	72	rep	0	0	rep	24.623		0	0
ERE094	B	1.56	65	rep	0	0	rep	26.7094		0	0
ERE095	A	1.6	58	rep	0	0	rep	22.6562		0	0
ERE096	A	1.63	65	rep	1.77	93	rep	24.4646	29.685	0	1	midwakh
ERE097	B	1.64	62	rep	1.69	70	rep	23.0518	24.5089	0	0
ERE098	B	1.62	70	rep	1.7	89	rep	26.6728	30.7958	0	0
ERE099	B	1.55	80	rep	1.7	94	rep	33.2986	32.526	0	1	midwakh
ERE100	A	1.6	70	rep	1.7	81	rep	27.3437	28.0277	0	0
ERE101	A	1.58	51	rep	1.68	82	rep	20.4294	29.0533	0	1	cigs	40 d
ERE102	A	1.63	66	rep	0	0	rep	24.841		0	1	midwakh
ERE103	B	1.65	71	rep	1.67	85	rep	26.079	30.478	0	0
ERE104	B	1.65	71	rep	1.67	85	rep	26.079	30.478	0	0
ERE105	B	1.59	44	rep	1.74	85	rep	17.4044	28.075	0	0
ERE106	B	1.45	64	rep	1.65	95	rep	30.44	34.8944	0	0
ERE107	A	1.59	60	rep	1.74	87	rep	23.7332	28.7356	0	0	midwakh
ERE108	A	1.57	78	rep				31.6443		0	1	cigs	20
ERE109	A				1.7	93	rep		32.1799	0	0
ERE110	B	1.58	64	rep				25.6369		0	1	midwakh
ERE111	A	1.67	80	rep	1.68	84	rep	28.6851	29.7619	0	0
ERE112	A	1.52	49	rep	1.76	85	rep	21.2084	27.4406	0	0
ERE113	B	1.56	63	rep			rep	25.8876		0	0
ERE114	B	1.53	57	rep	1.65	85	rep	24.3496	31.2213	0	0
ERE115	B	1.63	59	rep	1.74	83	rep	22.2063	27.4145	0	0
ERE116	A	1.58	85	rep	1.6	72	rep	34.049	28.125	0	0
ERE117	B	1.67	90	rep				32.2708		0	1	sheeshaa
ERE118	A	1.5	58	rep				25.7778		0	0
ERE119	B	1.64	62	rep	1.7	88	rep	23.0518	30.4498	0	1
ERE120	B	1.53	64	rep			rep	27.3399		0	1	midwakh
ERE121	A	1.64	76	rep	1.76	100	rep	28.257	32.2831	0	0
ERE122	A	1.53	65	rep			rep	27.7671		0	0
ERE123	B	1.64	75	rep			rep	27.8852		0	1	midwakh
ERE124	A	1.54	98	rep	1.66	94	rep	41.3223	34.1124	0	0
ERE125	B	1.67	70	rep			rep	25.0995		0	0
ERE126	A	1.61	59	rep	1.68	85	rep	22.7615	30.1162	0	0
ERE127	B	1.62	64	rep	1.73	105	rep	24.3865	35.083	0	0
ERE128	A	1.64	65	rep	1.73	85	rep	24.1672	28.4005	0	0
ERE129	A	1.64	59	rep	1.77	53	rep	21.9363	16.9172	0	0
ERE130	A	1.73	80	rep			rep	26.7299		0	0
ERE131	B	1.56	62.5	rep			rep	25.6821		0	0
ERE132	B	1.56	62.5	rep			rep	25.6821		0	0
ERE133	B	1.56	59		1.6	61		24.2439	23.8281	0	0
ERE134	A	1.61	84		1.71	65		32.4062	22.2291	0	1	midwakh
ERE135	A	1.61	84		1.71	65		32.4062	22.2291	0	1	midwakh
ERE136	B	1.59	75		1.8	165		29.6665	50.9259	0	1	midwakh
ERE137	A	1.55	66		1.7	97		27.4714	33.564	0	0
ERE138	A	1.51	85		1.76	75		37.2791	24.2123	0	0
ERE139	B	1.65	85		1.67	90		31.2213	32.2708	0	0
ERE140	B	1.54	67		1.68	89		28.251	31.5334	0	0
ERE141	A	1.6	58		1.73	94		22.6562	31.4077	0	0
ERE142	B	1.6	52		1.66	60		20.3125	21.7738	0	0
ERE143	B	1.43	65					31.7864		0	1	midwakh
ERE144	B	1.61	70					27.0051		0	0
ERE145	A	1.58	58					23.2335		0	0
ERE146	A	1.6	80		1.76	80		31.25	25.8264	0	1
ERE147	B	1.61	72		1.85	134		27.7767	39.1527	0	1	cigs	40 d
ERE 148	A	1.64	61		1.76	84		22.68	27.1178	0	0
ERE 149	A	1.59	78		1.64	87		30.8532	32.3468	0	1	cigs	18 d
ERE 150	B	1.5	54		1.8	89		24	27.4691	0	1	midwakh
